# Supplementary material for: Implementation of remote-sensing models to identify post-disaster health facility damage: Comparative approaches to the 2023 earthquake in Turkey
Source: PLOS Digit Health. 2025 Oct 27;4(10):e0001060. doi: 10.1371/journal.pdig.0001060 (PMC12558478; doi:10.1371/journal.pdig.0001060)
Supplement: S1 Data — (XLSX) [file pdig.0001060.s001.xlsx]

## Sheet: Hospitals
			OID_	Name	OSM_ID	CITY	Latitude	Longitude	Type	OBJECTID	Join_Count	TARGET_FID	GRID_ID	sum_dmg40	sum_label	mean_msft_dmg40	mean_google_label
			1	Özel Antakya Akademi Hastanesi	7928906195	Antakya	36.2358	36.1696	Hospital	1	1	1	W-8	14	11	0.325581	0.088
			2	Devakent Hastanesi	3092021920	Kahramanmara?	37.5784	36.9275	Hospital	2	1	2	AI-15	26	37	0.356164	0.217647
			3	Özel U?ur Göz Hastanesi	5684994534	Kahramanmara?	37.5729	36.9245	Hospital	3	1	3	AH-17	8	12	0.235294	0.0882353
			4	Ozel Mozaik Hastanesi	10725703177	Antakya	36.1966	36.1626	Hospital	4	1	4	T-20	0	0	0	0
			5	Özel Antakya Göz Hastanesi	1141900788	Antakya	36.9249	37.5743	Hospital	5	0	5			1		0.00564972
			6	Özel Palmiye Hastanesi	1126641800	Iskenderun	36.556	36.1574	Hospital	6	1	6	S-13	0	2	0	0.0115607
			7	Ozel Iskenderun Gelisim Hastanesi	1155115596	Iskenderun	36.5648	36.1597	Hospital	7	1	7	T-11	0	0	0	0
			8	?skenderun Devlet Hastanesi - Major	1110965013	Iskenderun	36.5686	36.1665	Hospital	8	1	8	U-9	0	0	0	0
			9	Iskenderun Devlet Hastanesi - Other	1139177950	Iskenderun	36.5914	36.1616	Hospital	9	1	9	T-3	0	37	0	0.217647
			10	Hayat Hastanesi	3092021923	Kahramanmara?	37.5776	36.9288	Hospital	10	1	10	AI-15	26	0	0.356164	0
			11	Yörük Selim Ek Hizmet Binas?	7340613923	Kahramanmara?	37.5939	36.9226	Hospital	11	1	11	AH-11	4	9	0.0193237	0.0322581
			12	Yenisehir Devlet Hastanesi	10742453834	Kahramanmara?	37.5781	36.9315	Hospital	12	1	12	AJ-15	17	1	0.182796	0.00350877
			13	Kahramanmaras Devlet Hastanesi	10742483747	Kahramanmara?	37.5925	36.9251	Hospital	13	1	13	AH-11	4	1	0.0193237	0.00347222
			14	Özel Markasi Hastanesi	593382266	Kahramanmara?	37.5702	36.9592	Hospital	14	1	14	AQ-17	1	4	0.00487805	0.0430108
			15	Megapark Hastanesi	596067923	Kahramanmara?	37.5749	36.9215	Hospital	15	1	15	AG-16	6	3	0.0606061	0.0241935
			16	Sular Akademi Hastanesi	742449353	Kahramanmara?	37.5655	36.9296	Hospital	16	1	16	AJ-19	0	0	0	0
			17	SEV?NÇ YA?MURU	1053237337	Kahramanmara?	37.5962	36.8391	Hospital	17	1	17	K-9	0	0	0	0
			18	Kahramanmara? A??z Ve Di? Sa?l??? Hastanesi	593377416	Kahramanmara?	37.5666	36.9504	Hospital	18	1	18	AO-18	6	1	0.0483871	0.00900901
			19	Kad?n Dogum ve Cocuk Hastal?klar? Hastanesi	280157382	Kahramanmara?	37.594	36.8834	Hospital	19	1	19	W-10	0	0	0	0
			20	Sütçü ?mam Üniversitesi T?p Fakültesi		Kahramanmara?	37.5878	36.8256	Hospital	20	1	20	H-12	0	0	0	0
			21	Antakya Devlet Hastanesi	10725743705	Antakya	36.2157	36.1367	Hospital	21	1	21	N-14	2	0	0.0070922	0
			22	Ozel Hatay Hastanesi	10709408467	Antakya	36.1835	36.1523	Hospital	22	1	22	Q-23	2	0	0.013986	0
			23	Ozel Akademi Hastanesi	10725747791	Antakya	36.2	36.1667	Hospital	23	1	23	V-19	0	5	0	0.0520833
			24	Özel Defne Hastanesi	392046191	Antakya	36.232	36.1641	Hospital	24	1	24	U-9	2	72	0.0333333	0.615385
			25	Vatan Hastanesi	594532045	Kahramanmara?	37.5764	36.9251	Hospital	25	1	25	AH-16	14	52	0.358974	0.346667

## Sheet: Dialysis
OID_	Name	OSM_ID	CITY	Latitude	Longitude	Type	OBJECTID	Join_Count	TARGET_FID	GRID_ID	sum_dmg40	sum_label	mean_msft_dmg40	mean_google_label
1	Dialysis Center		Iskenderun	36.5688	36.1504	Dialysis Center	26	1	26	Q-9	6	0	0.0550459	0
2	Dialysis Center		Antakya	36.2156	36.1367	Dialysis Center	27	1	27	N-14	2	0	0.0070922	0
3	Dialysis Center		Antakya	36.2137	36.1376	Dialysis Center	28	1	28	N-15	1	4	0.00680272	0.00917431
4	Dialysis Center		Antakya	36.2091	36.1482	Dialysis Center	29	1	29	Q-16	52	0	0.178694	0
5	Dialysis Center		Antakya	36.2324	36.1396	Dialysis Center	30	1	30	N-9	0	0	0	0
6	Dialysis Center		Antakya	36.1937	36.1412	Dialysis Center	31	1	31	O-20	1	2	0.00628931	0.00873362
7	Dialysis Center		Iskenderun	36.5899	36.1686	Dialysis Center	32	1	32	V-4	1	24	0.00900901	0.147239
8	Dialysis Center		Iskenderun	36.5696	36.1584	Dialysis Center	33	1	33	S-9	1	4	0.0142857	0.025641
9	Dialysis Center		Iskenderun	36.5687	36.1572	Dialysis Center	34	1	34	S-9	1	1	0.0142857	0.00350877
10	Dialysis Center		Kahramanmara?	37.5919	36.9249	Dialysis Center	35	1	35	AH-11	4	0	0.0193237	0
11	Dialysis Center		Kahramanmara?	37.5852	36.92	Dialysis Center	36	1	36	AG-13	14	9	0.0438871	0.0416667
12	Dialysis Center		Kahramanmara?	37.5721	36.9332	Dialysis Center	37	1	37	AJ-17	3	0	0.0272727	0
13	Dialysis Center		Kahramanmara?	37.5623	36.9479	Dialysis Center	38	1	38	AN-20	0	0	0	0

## Sheet: Pharmacies
OID_	FID_antakya_pharmacies_04022024_XYTableToPoint	Field1	osm_id	amenity	healthcare	name	operator	changeset_	changeset__1	changeset__2	changeset__3	layer	path	geometry	Lon	Lat	Mean_MSFT	Sum_MSFT	Count_MSFT	Sum_GOOG	Mean_GOOG	Count_GOOG
1	138	137	10147947626	pharmacy	pharmacy	Menel Eczanesi		131694247	2	2023-01-25 12:51:00	Nesim	Turkey-node	/Users/akashyadav/Downloads/Turkey/Turkey-node.shp	POINT	36.1424	36.1541	0	0	93	0	0	36
2	139	138	10147947627	pharmacy	pharmacy	Özge Eczanesi		131694247	2	2023-01-25 12:51:00	Nesim	Turkey-node	/Users/akashyadav/Downloads/Turkey/Turkey-node.shp	POINT	36.1427	36.1543	0	0	93	0	0	36
3	134	133	10147947628	pharmacy	pharmacy	Sa?l?k Eczanesi		131694247	2	2023-01-25 12:51:00	Nesim	Turkey-node	/Users/akashyadav/Downloads/Turkey/Turkey-node.shp	POINT	36.1426	36.1548	0	0	93	0	0	36
4	130	129	10147954317	pharmacy	pharmacy	Duru Eczanesi		131694247	2	2023-01-25 12:51:00	Nesim	Turkey-node	/Users/akashyadav/Downloads/Turkey/Turkey-node.shp	POINT	36.1424	36.155	0	0	93	0	0	36
5	133	132	10147943019	pharmacy	pharmacy	Sendio?lu Eczanesi		131694247	2	2023-01-25 12:51:00	Nesim	Turkey-node	/Users/akashyadav/Downloads/Turkey/Turkey-node.shp	POINT	36.1447	36.176	0	0	174	0	0	87
6	136	135	10147951219	pharmacy	pharmacy	Ada Eczanesi		131694247	2	2023-01-25 12:51:00	Nesim	Turkey-node	/Users/akashyadav/Downloads/Turkey/Turkey-node.shp	POINT	36.1457	36.1773	0	0	154	0	0	101
7	135	134	10147941921	pharmacy	pharmacy	Selin Eczanesi		131694247	2	2023-01-25 12:51:00	Nesim	Turkey-node	/Users/akashyadav/Downloads/Turkey/Turkey-node.shp	POINT	36.1486	36.1814	0	0	249	0	0	132
8	132	131	10147947629	pharmacy	pharmacy	Sevgi Yar?m Eczanesi		131694247	2	2023-01-25 12:51:00	Nesim	Turkey-node	/Users/akashyadav/Downloads/Turkey/Turkey-node.shp	POINT	36.1489	36.1819	0	0	274	0	0	132
9	129	128	10147947631	pharmacy	pharmacy	Hatay Gökçe Eczanesi		131694247	2	2023-01-25 12:51:00	Nesim	Turkey-node	/Users/akashyadav/Downloads/Turkey/Turkey-node.shp	POINT	36.1524	36.1838	0	0	274	2	0.013986	143
10	137	136	10147943020	pharmacy	pharmacy	Gözde Eczanesi		131694247	2	2023-01-25 12:51:00	Nesim	Turkey-node	/Users/akashyadav/Downloads/Turkey/Turkey-node.shp	POINT	36.1519	36.1843	0	0	274	2	0.013986	143
11	131	130	10147943021	pharmacy	pharmacy	Bü?ra Sar? Eczanesi		131694247	2	2023-01-25 12:51:00	Nesim	Turkey-node	/Users/akashyadav/Downloads/Turkey/Turkey-node.shp	POINT	36.1534	36.1871	0.0136054	2	147	0	0	98
12	172	171	10677290748	pharmacy	pharmacy	Hatay Defne-1		132831003	2	2023-02-21 11:22:00	mueschel	Turkey-node	/Users/akashyadav/Downloads/Turkey/Turkey-node.shp	POINT	36.1544	36.1901	0	0	146	0	0	144
13	218	217	10147943024	pharmacy	pharmacy	Sümerler Eczanesi		133014960	3	2023-02-25 17:19:00	JoshuaOrais	Turkey-node	/Users/akashyadav/Downloads/Turkey/Turkey-node.shp	POINT	36.1557	36.1906	0	0	146	0	0	184
14	193	192	10692686746	pharmacy	pharmacy	Alt?nok Eczanesi		132999783	1	2023-02-25 10:42:00	JoshuaOrais	Turkey-node	/Users/akashyadav/Downloads/Turkey/Turkey-node.shp	POINT	36.156	36.1911	0	0	250	0	0	184
15	246	245	10694441849	pharmacy	pharmacy	Gunay Eczanesi		133034827	1	2023-02-26 09:51:00	JoshuaOrais	Turkey-node	/Users/akashyadav/Downloads/Turkey/Turkey-node.shp	POINT	36.1561	36.1911	0	0	250	0	0	184
16	287	286	10694815684	pharmacy	pharmacy	Unlu Eczanesi		133043736	1	2023-02-26 13:56:00	springberyl	Turkey-node	/Users/akashyadav/Downloads/Turkey/Turkey-node.shp	POINT	36.1383	36.1914	0	0	207	1	0.00641026	156
17	54	53	10147947632	pharmacy		Mansuro?lu Eczanesi		128358482	1	2022-11-01 18:13:00	Nesim	Turkey-node	/Users/akashyadav/Downloads/Turkey/Turkey-node.shp	POINT	36.1315	36.1916	0	0	231	0	0	102
18	288	287	10694842357	pharmacy	pharmacy	Soylu Eczanesi		133043906	1	2023-02-26 13:59:00	springberyl	Turkey-node	/Users/akashyadav/Downloads/Turkey/Turkey-node.shp	POINT	36.15	36.1918	0	0	247	0	0	96
19	180	179	10688443289	pharmacy	pharmacy	Oztan Pharmacy		132929029	1	2023-02-23 14:26:00	sagarawrz07	Turkey-node	/Users/akashyadav/Downloads/Turkey/Turkey-node.shp	POINT	36.1499	36.1919	0	0	247	0	0	96
20	286	285	10694807661	pharmacy	pharmacy	Ekinci Eczanesi		133043509	1	2023-02-26 13:51:00	JoshuaOrais	Turkey-node	/Users/akashyadav/Downloads/Turkey/Turkey-node.shp	POINT	36.15	36.1919	0	0	247	0	0	96
21	41	40	10147943022	pharmacy		Defne Ya?am Eczanesi		128358482	1	2022-11-01 18:13:00	Nesim	Turkey-node	/Users/akashyadav/Downloads/Turkey/Turkey-node.shp	POINT	36.1312	36.1919	0	0	231	0	0	102
22	285	284	10694810702	pharmacy	pharmacy	Cevdet Eczanesi		133043355	1	2023-02-26 13:47:00	JoshuaOrais	Turkey-node	/Users/akashyadav/Downloads/Turkey/Turkey-node.shp	POINT	36.1499	36.1919	0	0	247	0	0	96
23	111	110	10148103918	pharmacy		Burcu Eczanesi		128360638	1	2022-11-01 19:20:00	Nesim	Turkey-node	/Users/akashyadav/Downloads/Turkey/Turkey-node.shp	POINT	36.1492	36.1919	0	0	247	0	0	96
24	280	279	10694689782	pharmacy	pharmacy	Murat Eczanesi		133041657	1	2023-02-26 13:04:00	yvonnepaje	Turkey-node	/Users/akashyadav/Downloads/Turkey/Turkey-node.shp	POINT	36.15	36.1919	0	0	247	0	0	96
25	232	231	10694241314	pharmacy	pharmacy	Liman Eczanesi		133030010	1	2023-02-26 06:18:00	JoshuaOrais	Turkey-node	/Users/akashyadav/Downloads/Turkey/Turkey-node.shp	POINT	36.1501	36.1919	0	0	247	0	0	96
26	289	288	10694857877	pharmacy	pharmacy	Semra Eczanesi		133044214	1	2023-02-26 14:06:00	JoshuaOrais	Turkey-node	/Users/akashyadav/Downloads/Turkey/Turkey-node.shp	POINT	36.1499	36.1919	0	0	247	0	0	96
27	277	276	10694632276	pharmacy	pharmacy	Sagl?k Eczanesi		133038660	1	2023-02-26 11:37:00	JoshuaOrais	Turkey-node	/Users/akashyadav/Downloads/Turkey/Turkey-node.shp	POINT	36.15	36.192	0	0	247	0	0	96
28	198	197	10692950914	pharmacy	pharmacy	Karacayl? Eczanesi		133006469	1	2023-02-25 14:06:00	JoshuaOrais	Turkey-node	/Users/akashyadav/Downloads/Turkey/Turkey-node.shp	POINT	36.15	36.192	0	0	247	0	0	96
29	93	92	10148103818	pharmacy		Zeynep Eczanesi		128360638	1	2022-11-01 19:20:00	Nesim	Turkey-node	/Users/akashyadav/Downloads/Turkey/Turkey-node.shp	POINT	36.1492	36.192	0	0	247	0	0	96
30	24	23	10147947633	pharmacy		Melek Eczanesi		128358482	1	2022-11-01 18:13:00	Nesim	Turkey-node	/Users/akashyadav/Downloads/Turkey/Turkey-node.shp	POINT	36.1321	36.1921	0	0	231	0	0	102
31	108	107	10148103718	pharmacy		Akdeniz Eczanesi		128360638	1	2022-11-01 19:20:00	Nesim	Turkey-node	/Users/akashyadav/Downloads/Turkey/Turkey-node.shp	POINT	36.1489	36.1921	0	0	247	0	0	96
32	58	57	10147943023	pharmacy		Duru Faysal Eczanesi		128358482	1	2022-11-01 18:13:00	Nesim	Turkey-node	/Users/akashyadav/Downloads/Turkey/Turkey-node.shp	POINT	36.1319	36.1921	0	0	231	0	0	102
33	266	265	10148103917	pharmacy	pharmacy	Akdeniz Eczanesi		133037351	2	2023-02-26 11:04:00	mikko_tamura	Turkey-node	/Users/akashyadav/Downloads/Turkey/Turkey-node.shp	POINT	36.1493	36.1923	0	0	247	1	0.00649351	154
34	181	180	10148103817	pharmacy	pharmacy	Akbay Eczanesi		132928996	2	2023-02-23 14:25:00	sagarawrz07	Turkey-node	/Users/akashyadav/Downloads/Turkey/Turkey-node.shp	POINT	36.1501	36.1929	0	0	247	1	0.00649351	154
35	37	36	10147941922	pharmacy		Müge Eczanesi		128358482	1	2022-11-01 18:13:00	Nesim	Turkey-node	/Users/akashyadav/Downloads/Turkey/Turkey-node.shp	POINT	36.1578	36.194	0	0	250	0	0	115
36	101	100	10148103921	pharmacy		Nevra Eczanesi		128360638	1	2022-11-01 19:20:00	Nesim	Turkey-node	/Users/akashyadav/Downloads/Turkey/Turkey-node.shp	POINT	36.146	36.1941	0.00591716	1	169	4	0.0519481	77
37	83	82	10148104119	pharmacy		Ece Göçmen Eczanesi		128360638	1	2022-11-01 19:20:00	Nesim	Turkey-node	/Users/akashyadav/Downloads/Turkey/Turkey-node.shp	POINT	36.1461	36.1944	0.00591716	1	169	4	0.0519481	77
38	30	29	10147947634	pharmacy		Alev Eczanesi		128358482	1	2022-11-01 18:13:00	Nesim	Turkey-node	/Users/akashyadav/Downloads/Turkey/Turkey-node.shp	POINT	36.1588	36.1947	0	0	92	0	0	115
39	273	272	10147954319	pharmacy	pharmacy	Meltem Eczanesi		133038278	2	2023-02-26 11:29:00	JoshuaOrais	Turkey-node	/Users/akashyadav/Downloads/Turkey/Turkey-node.shp	POINT	36.1589	36.1948	0	0	92	0	0	115
40	247	246	10694444534	pharmacy	pharmacy	Muge Eczanesi		133034909	1	2023-02-26 09:54:00	JoshuaOrais	Turkey-node	/Users/akashyadav/Downloads/Turkey/Turkey-node.shp	POINT	36.159	36.1948	0	0	92	0	0	115
41	145	144	10148103717	pharmacy	pharmacy	Altunay Eczanesi		132264004	2	2023-02-08 16:03:00	Nesim	Turkey-node	/Users/akashyadav/Downloads/Turkey/Turkey-node.shp	POINT	36.1529	36.1948	0	0	174	0	0	165
42	178	177	10148103617	pharmacy	pharmacy	Sa?l?k Eczanesi		132928955	3	2023-02-23 14:24:00	sagarawrz07	Turkey-node	/Users/akashyadav/Downloads/Turkey/Turkey-node.shp	POINT	36.153	36.1949	0	0	174	0	0	165
43	21	20	10147941923	pharmacy		Ömero?lu Eczanesi		128358482	1	2022-11-01 18:13:00	Nesim	Turkey-node	/Users/akashyadav/Downloads/Turkey/Turkey-node.shp	POINT	36.1592	36.195	0	0	184	0	0	114
44	146	145	10148103618	pharmacy	pharmacy	?yilik Eczanesi		132264004	2	2023-02-08 16:03:00	Nesim	Turkey-node	/Users/akashyadav/Downloads/Turkey/Turkey-node.shp	POINT	36.1533	36.1951	0	0	174	0	0	165
45	86	85	10148103819	pharmacy		Keskin Eczanesi		128360638	1	2022-11-01 19:20:00	Nesim	Turkey-node	/Users/akashyadav/Downloads/Turkey/Turkey-node.shp	POINT	36.144	36.1952	0	0	178	1	0.00628931	159
46	171	170	10677240758	pharmacy	pharmacy	Hatay Defne-2		132831003	2	2023-02-21 11:22:00	mueschel	Turkey-node	/Users/akashyadav/Downloads/Turkey/Turkey-node.shp	POINT	36.1456	36.1954	0.00591716	1	169	4	0.0519481	77
47	240	239	10694307616	pharmacy	pharmacy	Hastane Eczanesi		133031024	1	2023-02-26 07:15:00	yvonnepaje	Turkey-node	/Users/akashyadav/Downloads/Turkey/Turkey-node.shp	POINT	36.164	36.1958	0	0	444	1	0.00395257	253
48	55	54	10147951220	pharmacy		Tülay Eczanesi		128358482	1	2022-11-01 18:13:00	Nesim	Turkey-node	/Users/akashyadav/Downloads/Turkey/Turkey-node.shp	POINT	36.1638	36.1959	0	0	444	1	0.00395257	253
49	141	140	10148104117	pharmacy	pharmacy	Rüya Eczanesi		132264004	2	2023-02-08 16:03:00	Nesim	Turkey-node	/Users/akashyadav/Downloads/Turkey/Turkey-node.shp	POINT	36.1485	36.1959	0.00269542	1	371	4	0.0519481	77
50	142	141	10148103919	pharmacy	pharmacy	Mengüllüo?lu Eczanesi		132264004	2	2023-02-08 16:03:00	Nesim	Turkey-node	/Users/akashyadav/Downloads/Turkey/Turkey-node.shp	POINT	36.1489	36.1961	0.00269542	1	371	6	0.0285714	210
51	194	193	10692679903	pharmacy	pharmacy	Hatay Gokce Eczanesi		132999947	1	2023-02-25 10:48:00	JoshuaOrais	Turkey-node	/Users/akashyadav/Downloads/Turkey/Turkey-node.shp	POINT	36.1586	36.1962	0	0	92	3	0.0491803	61
52	220	219	10693417535	pharmacy	pharmacy	Alev Eczanesi		133016304	1	2023-02-25 17:53:00	JoshuaOrais	Turkey-node	/Users/akashyadav/Downloads/Turkey/Turkey-node.shp	POINT	36.1604	36.1963	0	0	184	0	0	114
53	235	234	10694282011	pharmacy	pharmacy	Ege Eczanesi		133030287	1	2023-02-26 06:35:00	yvonnepaje	Turkey-node	/Users/akashyadav/Downloads/Turkey/Turkey-node.shp	POINT	36.1631	36.1963	0	0	444	0	0	114
54	177	176	10688401713	pharmacy	pharmacy	Oztan Pharmacy		132928713	1	2023-02-23 14:20:00	sagarawrz07	Turkey-node	/Users/akashyadav/Downloads/Turkey/Turkey-node.shp	POINT	36.1495	36.1964	0.00269542	1	371	6	0.0285714	210
55	183	182	10147943026	pharmacy	pharmacy	Hastane Eczanesi		132940291	2	2023-02-23 19:19:00	sagarawrz07	Turkey-node	/Users/akashyadav/Downloads/Turkey/Turkey-node.shp	POINT	36.1624	36.1965	0.00348432	2	574	0	0	114
56	179	178	10688444207	pharmacy	pharmacy	Oztan Pharmacy		132928867	1	2023-02-23 14:23:00	sagarawrz07	Turkey-node	/Users/akashyadav/Downloads/Turkey/Turkey-node.shp	POINT	36.1498	36.1966	0.00269542	1	371	6	0.0285714	210
57	208	207	10693142780	pharmacy	pharmacy	Asfuroglu Eczanesi		133010215	1	2023-02-25 15:32:00	ligawnageographer	Turkey-node	/Users/akashyadav/Downloads/Turkey/Turkey-node.shp	POINT	36.1609	36.1966	0.00348432	2	574	0	0	114
58	264	263	10694552559	pharmacy	pharmacy	Maruf Cilli Eczanesi		133037257	1	2023-02-26 11:01:00	yvonnepaje	Turkey-node	/Users/akashyadav/Downloads/Turkey/Turkey-node.shp	POINT	36.1622	36.1967	0.00348432	2	574	0	0	114
59	214	213	10693249219	pharmacy	pharmacy	Can Eczanesi		133012606	1	2023-02-25 16:23:00	yvonnepaje	Turkey-node	/Users/akashyadav/Downloads/Turkey/Turkey-node.shp	POINT	36.1623	36.1967	0.00348432	2	574	0	0	114
60	9	8	10147954321	pharmacy		Selim Eczanesi		128358482	1	2022-11-01 18:13:00	Nesim	Turkey-node	/Users/akashyadav/Downloads/Turkey/Turkey-node.shp	POINT	36.1619	36.1969	0.00348432	2	574	0	0	114
61	199	198	10692932669	pharmacy	pharmacy	Sirintepe Eczanesi		133006620	1	2023-02-25 14:10:00	mikko_tamura	Turkey-node	/Users/akashyadav/Downloads/Turkey/Turkey-node.shp	POINT	36.1643	36.1969	0	0	444	7	0.0128913	543
62	46	45	10147943027	pharmacy		Karagöz Eczanesi		128358482	1	2022-11-01 18:13:00	Nesim	Turkey-node	/Users/akashyadav/Downloads/Turkey/Turkey-node.shp	POINT	36.1634	36.197	0	0	444	7	0.0128913	543
63	213	212	10147943028	pharmacy	pharmacy	Yeni Mozaik Eczanesi		133012594	3	2023-02-25 16:23:00	JoshuaOrais	Turkey-node	/Users/akashyadav/Downloads/Turkey/Turkey-node.shp	POINT	36.1636	36.197	0	0	444	7	0.0128913	543
64	18	17	10147943029	pharmacy		Özkaya Eczanesi		128358482	1	2022-11-01 18:13:00	Nesim	Turkey-node	/Users/akashyadav/Downloads/Turkey/Turkey-node.shp	POINT	36.1637	36.1971	0	0	444	7	0.0128913	543
65	250	249	10694509350	pharmacy	pharmacy	Ozkaya Eczanesi		133036002	1	2023-02-26 10:27:00	yvonnepaje	Turkey-node	/Users/akashyadav/Downloads/Turkey/Turkey-node.shp	POINT	36.1637	36.1971	0	0	444	7	0.0128913	543
66	227	226	10147954322	pharmacy	pharmacy	Nursel Eczanesi		133029186	2	2023-02-26 05:02:00	JoshuaOrais	Turkey-node	/Users/akashyadav/Downloads/Turkey/Turkey-node.shp	POINT	36.161	36.1971	0.00348432	2	574	0	0	114
67	265	264	10694581186	pharmacy	pharmacy	Aykut Eczanesi		133037281	1	2023-02-26 11:02:00	JoshuaOrais	Turkey-node	/Users/akashyadav/Downloads/Turkey/Turkey-node.shp	POINT	36.1598	36.1971	0.00348432	2	574	0	0	114
68	174	173	10686424741	pharmacy	pharmacy	Kurtulus Eczanesi		132892886	1	2023-02-22 17:43:00	yopaseopor	Turkey-node	/Users/akashyadav/Downloads/Turkey/Turkey-node.shp	POINT	36.1616	36.1971	0.00348432	2	574	0	0	114
69	77	76	10147941931	pharmacy		At?f Eczanesi		128358482	1	2022-11-01 18:14:00	Nesim	Turkey-node	/Users/akashyadav/Downloads/Turkey/Turkey-node.shp	POINT	36.1539	36.1972	0.00413223	1	242	0	0	165
70	147	146	10148103920	pharmacy	pharmacy	Betül Eczanesi		132264004	2	2023-02-08 16:03:00	Nesim	Turkey-node	/Users/akashyadav/Downloads/Turkey/Turkey-node.shp	POINT	36.1461	36.1972	0.00680272	2	294	4	0.0519481	77
71	230	229	10694236708	pharmacy	pharmacy	Selim Eczanesi		133029600	1	2023-02-26 05:46:00	yvonnepaje	Turkey-node	/Users/akashyadav/Downloads/Turkey/Turkey-node.shp	POINT	36.1617	36.1972	0.00348432	2	574	0	0	114
72	5	4	10147943030	pharmacy		Büyük Eczanesi		128358482	1	2022-11-01 18:13:00	Nesim	Turkey-node	/Users/akashyadav/Downloads/Turkey/Turkey-node.shp	POINT	36.1614	36.1973	0.00348432	2	574	0	0	114
73	187	186	10147947635	pharmacy	pharmacy	Tahsin Eczanesi		132996634	2	2023-02-25 08:49:00	mikko_tamura	Turkey-node	/Users/akashyadav/Downloads/Turkey/Turkey-node.shp	POINT	36.1613	36.1974	0.00348432	2	574	0	0	114
74	244	243	10147954320	pharmacy	pharmacy	Muna Eczanesi		133032840	3	2023-02-26 08:41:00	JoshuaOrais	Turkey-node	/Users/akashyadav/Downloads/Turkey/Turkey-node.shp	POINT	36.1635	36.1974	0	0	444	7	0.0128913	543
75	189	188	10692588209	pharmacy	pharmacy	Sirince Eczanesi		132997137	1	2023-02-25 09:08:00	JoshuaOrais	Turkey-node	/Users/akashyadav/Downloads/Turkey/Turkey-node.shp	POINT	36.1663	36.1975	0	0	444	7	0.0128913	543
76	233	232	10694245768	pharmacy	pharmacy	Alp Eczanesi		133030003	1	2023-02-26 06:17:00	yvonnepaje	Turkey-node	/Users/akashyadav/Downloads/Turkey/Turkey-node.shp	POINT	36.161	36.1975	0.00348432	2	574	0	0	114
77	4	3	10147943025	pharmacy		?irintepe Eczanesi		128358482	1	2022-11-01 18:13:00	Nesim	Turkey-node	/Users/akashyadav/Downloads/Turkey/Turkey-node.shp	POINT	36.1665	36.1975	0	0	444	7	0.0128913	543
78	234	233	10694265244	pharmacy	pharmacy	Mese Eczanesi		133029917	1	2023-02-26 06:11:00	yvonnepaje	Turkey-node	/Users/akashyadav/Downloads/Turkey/Turkey-node.shp	POINT	36.1664	36.1976	0	0	444	7	0.0128913	543
79	19	18	10147943031	pharmacy		Darao?lu Eczanesi		128358482	1	2022-11-01 18:13:00	Nesim	Turkey-node	/Users/akashyadav/Downloads/Turkey/Turkey-node.shp	POINT	36.162	36.1976	0.00348432	2	574	0	0	114
80	200	199	10692951444	pharmacy	pharmacy	Dogumevi Eczanesi		133007344	1	2023-02-25 14:25:00	Chisom Okwuchi	Turkey-node	/Users/akashyadav/Downloads/Turkey/Turkey-node.shp	POINT	36.1658	36.1977	0	0	444	7	0.0128913	543
81	161	160	10147943053	pharmacy	pharmacy	Kâmil Eczanesi		132553566	2	2023-02-14 20:23:00	Fusta	Turkey-node	/Users/akashyadav/Downloads/Turkey/Turkey-node.shp	POINT	36.1517	36.1978	0.00269542	1	371	6	0.0285714	210
82	254	253	10694539530	pharmacy	pharmacy	Simge Eczanesi		133036497	1	2023-02-26 10:42:00	JoshuaOrais	Turkey-node	/Users/akashyadav/Downloads/Turkey/Turkey-node.shp	POINT	36.1625	36.1982	0.00348432	2	574	7	0.0128913	543
83	226	225	10147947636	pharmacy	pharmacy	Hayat Eczanesi		133029180	3	2023-02-26 05:01:00	JoshuaOrais	Turkey-node	/Users/akashyadav/Downloads/Turkey/Turkey-node.shp	POINT	36.1624	36.1983	0.00348432	2	574	10	0.0323625	309
84	275	274	10694582247	pharmacy	pharmacy	Buyuk Eczane		133038352	1	2023-02-26 11:30:00	JoshuaOrais	Turkey-node	/Users/akashyadav/Downloads/Turkey/Turkey-node.shp	POINT	36.1608	36.1983	0.00348432	2	574	10	0.0323625	309
85	210	209	10693244620	pharmacy	pharmacy	And? Eczanesi		133012248	1	2023-02-25 16:16:00	yvonnepaje	Turkey-node	/Users/akashyadav/Downloads/Turkey/Turkey-node.shp	POINT	36.1624	36.1984	0.00348432	2	574	10	0.0323625	309
86	236	235	10694238058	pharmacy	pharmacy	Daraoglu Eczanesi		133030178	1	2023-02-26 06:28:00	yvonnepaje	Turkey-node	/Users/akashyadav/Downloads/Turkey/Turkey-node.shp	POINT	36.1627	36.1984	0.00348432	2	574	7	0.0128913	543
87	69	68	10147947637	pharmacy		Onur Eczanesi		128358482	1	2022-11-01 18:13:00	Nesim	Turkey-node	/Users/akashyadav/Downloads/Turkey/Turkey-node.shp	POINT	36.1629	36.1985	0.00348432	2	574	7	0.0128913	543
88	272	271	10694512644	pharmacy	pharmacy	Sifa Eczanesi		133038177	1	2023-02-26 11:26:00	yvonnepaje	Turkey-node	/Users/akashyadav/Downloads/Turkey/Turkey-node.shp	POINT	36.1627	36.1987	0.00348432	2	574	10	0.0323625	309
89	29	28	10147943032	pharmacy		Re?at Eczanesi		128358482	1	2022-11-01 18:13:00	Nesim	Turkey-node	/Users/akashyadav/Downloads/Turkey/Turkey-node.shp	POINT	36.1606	36.1989	0.00348432	2	574	10	0.0323625	309
90	260	259	10694554939	pharmacy	pharmacy	Can Eczanesi		133036848	1	2023-02-26 10:51:00	JoshuaOrais	Turkey-node	/Users/akashyadav/Downloads/Turkey/Turkey-node.shp	POINT	36.1539	36.1993	0.00413223	1	242	21	0.179487	117
91	84	83	10148103922	pharmacy		Didar Eczanesi		128360638	1	2022-11-01 19:20:00	Nesim	Turkey-node	/Users/akashyadav/Downloads/Turkey/Turkey-node.shp	POINT	36.139	36.1996	0	0	120	0	0	71
92	241	240	10694296087	pharmacy	pharmacy	Levend Eczanesi		133031118	1	2023-02-26 07:21:00	yvonnepaje	Turkey-node	/Users/akashyadav/Downloads/Turkey/Turkey-node.shp	POINT	36.1607	36.1997	0.00348432	2	574	10	0.0323625	309
93	103	102	10148104120	pharmacy		Sevingül Eczanesi		128360638	1	2022-11-01 19:20:00	Nesim	Turkey-node	/Users/akashyadav/Downloads/Turkey/Turkey-node.shp	POINT	36.139	36.1998	0	0	120	0	0	71
94	274	273	10694609557	pharmacy	pharmacy	Ihsan Eczanesi		133038229	1	2023-02-26 11:27:00	mikko_tamura	Turkey-node	/Users/akashyadav/Downloads/Turkey/Turkey-node.shp	POINT	36.1642	36.2	0	0	899	6	0.013363	449
95	102	101	10148104118	pharmacy		Nadir Eczanesi		128360638	1	2022-11-01 19:20:00	Nesim	Turkey-node	/Users/akashyadav/Downloads/Turkey/Turkey-node.shp	POINT	36.1461	36.2	0.00680272	2	294	3	0.0153061	196
96	278	277	10694643551	pharmacy	pharmacy	Purdeloglu Eczanesi		133039179	1	2023-02-26 11:52:00	yvonnepaje	Turkey-node	/Users/akashyadav/Downloads/Turkey/Turkey-node.shp	POINT	36.1667	36.2	0	0	899	0	0	823
97	215	214	10693234891	pharmacy	pharmacy	Soydan Eczanesi		133013042	1	2023-02-25 16:34:00	yvonnepaje	Turkey-node	/Users/akashyadav/Downloads/Turkey/Turkey-node.shp	POINT	36.1667	36.2	0	0	899	0	0	823
98	248	247	10694441400	pharmacy	pharmacy	Nurgul Eczanesi		133034987	1	2023-02-26 09:57:00	JoshuaOrais	Turkey-node	/Users/akashyadav/Downloads/Turkey/Turkey-node.shp	POINT	36.1667	36.2	0	0	899	0	0	823
99	35	34	10147947638	pharmacy		Levend Eczanesi		128358482	1	2022-11-01 18:13:00	Nesim	Turkey-node	/Users/akashyadav/Downloads/Turkey/Turkey-node.shp	POINT	36.1607	36.2003	0.00348432	2	574	10	0.0323625	309
100	281	280	10694763849	pharmacy	pharmacy	Cekmece Eczanesi		133041705	1	2023-02-26 13:04:00	mikko_tamura	Turkey-node	/Users/akashyadav/Downloads/Turkey/Turkey-node.shp	POINT	36.1434	36.2004	0.003125	1	320	1	0.00534759	187
101	163	162	10147954340	pharmacy	pharmacy	Ümit Eczanesi		132553598	2	2023-02-14 20:25:00	Fusta	Turkey-node	/Users/akashyadav/Downloads/Turkey/Turkey-node.shp	POINT	36.1564	36.2006	0.00952381	1	105	12	0.136364	88
102	148	147	10621258623	pharmacy		Can Eczanesi		132265836	3	2023-02-08 16:45:00	Shrestha Shristi	Turkey-node	/Users/akashyadav/Downloads/Turkey/Turkey-node.shp	POINT	36.1565	36.2006	0.00952381	1	105	12	0.136364	88
103	162	161	10147954619	pharmacy	pharmacy	Merkez Eczanesi		132553598	2	2023-02-14 20:25:00	Fusta	Turkey-node	/Users/akashyadav/Downloads/Turkey/Turkey-node.shp	POINT	36.1577	36.2011	0.00952381	1	105	12	0.136364	88
104	173	172	10677247333	pharmacy	pharmacy	Hatay Merkez		132831003	2	2023-02-21 11:22:00	mueschel	Turkey-node	/Users/akashyadav/Downloads/Turkey/Turkey-node.shp	POINT	36.1591	36.2012	0.00952381	1	105	12	0.136364	88
105	191	190	10692632944	pharmacy	pharmacy	Kemalpasa Eczanesi		132998056	1	2023-02-25 09:43:00	JoshuaOrais	Turkey-node	/Users/akashyadav/Downloads/Turkey/Turkey-node.shp	POINT	36.1652	36.2014	0	0	899	6	0.013363	449
106	168	167	10147951221	pharmacy	pharmacy	Kemalpa?a Eczanesi		132553935	2	2023-02-14 20:36:00	Fusta	Turkey-node	/Users/akashyadav/Downloads/Turkey/Turkey-node.shp	POINT	36.1643	36.2016	0	0	899	6	0.013363	449
107	276	275	10694600753	pharmacy	pharmacy	Muhsin Eczanesi		133038696	1	2023-02-26 11:38:00	yvonnepaje	Turkey-node	/Users/akashyadav/Downloads/Turkey/Turkey-node.shp	POINT	36.1663	36.2018	0	0	899	6	0.013363	449
108	167	166	10147947639	pharmacy	pharmacy	Derman Eczanesi		132553683	2	2023-02-14 20:27:00	Fusta	Turkey-node	/Users/akashyadav/Downloads/Turkey/Turkey-node.shp	POINT	36.1615	36.2019	0.0219436	7	319	16	0.168421	95
109	284	283	10694796629	pharmacy	pharmacy	Onur Eczanesi		133042524	1	2023-02-26 13:25:00	yvonnepaje	Turkey-node	/Users/akashyadav/Downloads/Turkey/Turkey-node.shp	POINT	36.166	36.202	0	0	899	6	0.013363	449
110	26	25	7930810677	pharmacy	pharmacy	Muhsin Eczanesi		128358482	3	2022-11-01 18:12:00	Nesim	Turkey-node	/Users/akashyadav/Downloads/Turkey/Turkey-node.shp	POINT	36.1665	36.2022	0	0	876	9	0.0141732	635
111	43	42	10147947640	pharmacy		Elit Eczanesi		128358482	1	2022-11-01 18:13:00	Nesim	Turkey-node	/Users/akashyadav/Downloads/Turkey/Turkey-node.shp	POINT	36.1628	36.2024	0.0219436	7	319	16	0.168421	95
112	297	296	10692970773	pharmacy	pharmacy	Bar?s Eczanesi		134162260	3	2023-03-27 07:03:00	Meralyilan	Turkey-node	/Users/akashyadav/Downloads/Turkey/Turkey-node.shp	POINT	36.158	36.2024	0.00952381	1	105	12	0.136364	88
113	203	202	10693016905	pharmacy	pharmacy	Katipoglu Eczanesi		133008653	2	2023-02-25 14:59:00	ligawnageographer	Turkey-node	/Users/akashyadav/Downloads/Turkey/Turkey-node.shp	POINT	36.1579	36.2024	0.00952381	1	105	12	0.136364	88
114	298	297	10694618080	pharmacy	pharmacy	K?ral Eczanesi		134162260	2	2023-03-27 07:03:00	Meralyilan	Turkey-node	/Users/akashyadav/Downloads/Turkey/Turkey-node.shp	POINT	36.158	36.2025	0.00952381	1	105	12	0.136364	88
115	252	251	10694510247	pharmacy	pharmacy	Belgin Eczanesi		133036133	1	2023-02-26 10:30:00	JoshuaOrais	Turkey-node	/Users/akashyadav/Downloads/Turkey/Turkey-node.shp	POINT	36.1579	36.2025	0.00952381	1	105	12	0.136364	88
116	296	295	10693016389	pharmacy	pharmacy	Colakoglu Eczanesi		134162260	2	2023-03-27 07:03:00	Meralyilan	Turkey-node	/Users/akashyadav/Downloads/Turkey/Turkey-node.shp	POINT	36.158	36.2025	0.00952381	1	105	12	0.136364	88
117	182	181	10688701561	pharmacy	pharmacy	Oztan Pharmacy		132933677	1	2023-02-23 16:08:00	sagarawrz07	Turkey-node	/Users/akashyadav/Downloads/Turkey/Turkey-node.shp	POINT	36.1622	36.2026	0.0219436	7	319	16	0.168421	95
118	143	142	10148103821	pharmacy	pharmacy	Cavit Eczanesi		132264004	2	2023-02-08 16:03:00	Nesim	Turkey-node	/Users/akashyadav/Downloads/Turkey/Turkey-node.shp	POINT	36.1439	36.203	0	0	210	2	0.018018	111
119	164	163	10147954339	pharmacy	pharmacy	Pamuk Eczanesi		132553683	2	2023-02-14 20:27:00	Fusta	Turkey-node	/Users/akashyadav/Downloads/Turkey/Turkey-node.shp	POINT	36.159	36.2032	0.0492611	10	203	16	0.168421	95
120	196	195	10148103820	pharmacy	pharmacy	Esentepe Eczanesi		133005219	3	2023-02-25 13:36:00	JoshuaOrais	Turkey-node	/Users/akashyadav/Downloads/Turkey/Turkey-node.shp	POINT	36.1451	36.2032	0.00784314	2	255	7	0.0357143	196
121	224	223	10694195520	pharmacy	pharmacy	Aksoy Eczanesi		133029140	1	2023-02-26 04:56:00	JoshuaOrais	Turkey-node	/Users/akashyadav/Downloads/Turkey/Turkey-node.shp	POINT	36.1608	36.2032	0.0219436	7	319	16	0.168421	95
122	165	164	10147954338	pharmacy	pharmacy	Arda Eczanesi		132553683	2	2023-02-14 20:27:00	Fusta	Turkey-node	/Users/akashyadav/Downloads/Turkey/Turkey-node.shp	POINT	36.1594	36.2032	0.0219436	7	319	16	0.168421	95
123	282	281	10694779117	pharmacy	pharmacy	Pamuk Eczanesi		133041957	1	2023-02-26 13:11:00	yvonnepaje	Turkey-node	/Users/akashyadav/Downloads/Turkey/Turkey-node.shp	POINT	36.158	36.2035	0.0492611	10	203	47	0.297468	158
124	166	165	10147955017	pharmacy	pharmacy	Cumhuriyet Eczanesi		132553683	2	2023-02-14 20:27:00	Fusta	Turkey-node	/Users/akashyadav/Downloads/Turkey/Turkey-node.shp	POINT	36.1574	36.2038	0.0492611	10	203	47	0.297468	158
125	217	216	10693322725	pharmacy	pharmacy	Esenocak Eczanesi		133014386	1	2023-02-25 17:05:00	yvonnepaje	Turkey-node	/Users/akashyadav/Downloads/Turkey/Turkey-node.shp	POINT	36.1417	36.2042	0	0	210	2	0.018018	111
126	219	218	10693350598	pharmacy	pharmacy	Nevra Eczanesi		133015280	1	2023-02-25 17:25:00	yvonnepaje	Turkey-node	/Users/akashyadav/Downloads/Turkey/Turkey-node.shp	POINT	36.1606	36.2042	0.0219436	7	319	16	0.168421	95
127	251	250	10694474673	pharmacy	pharmacy	Kunt Eczanesi		133035956	1	2023-02-26 10:26:00	yvonnepaje	Turkey-node	/Users/akashyadav/Downloads/Turkey/Turkey-node.shp	POINT	36.1566	36.2043	0.0492611	10	203	47	0.297468	158
128	283	282	10694738738	pharmacy	pharmacy	Miray Eczanesi		133042199	1	2023-02-26 13:16:00	mikko_tamura	Turkey-node	/Users/akashyadav/Downloads/Turkey/Turkey-node.shp	POINT	36.1605	36.2047	0.0219436	7	319	27	0.25	108
129	151	150	10147954336	pharmacy	pharmacy	?enol Eczanesi		132277454	2	2023-02-08 21:29:00	sefabaris	Turkey-node	/Users/akashyadav/Downloads/Turkey/Turkey-node.shp	POINT	36.1558	36.2048	0.0492611	10	203	47	0.297468	158
130	98	97	10148103822	pharmacy		Aközcan Eczanesi		128360638	1	2022-11-01 19:20:00	Nesim	Turkey-node	/Users/akashyadav/Downloads/Turkey/Turkey-node.shp	POINT	36.1418	36.2049	0	0	210	2	0.018018	111
131	116	115	10148103923	pharmacy		Esenocak Eczanesi		128360638	1	2022-11-01 19:20:00	Nesim	Turkey-node	/Users/akashyadav/Downloads/Turkey/Turkey-node.shp	POINT	36.1418	36.205	0	0	210	2	0.018018	111
132	263	262	10694584208	pharmacy	pharmacy	Donmez Eczanesi		133037221	1	2023-02-26 11:00:00	yvonnepaje	Turkey-node	/Users/akashyadav/Downloads/Turkey/Turkey-node.shp	POINT	36.1547	36.205	0.130208	25	192	48	0.265193	181
133	216	215	10147923624	pharmacy	pharmacysi	Gençay Eczanesi		133013923	2	2023-02-25 16:54:00	JoshuaOrais	Turkey-node	/Users/akashyadav/Downloads/Turkey/Turkey-node.shp	POINT	36.1579	36.2058	0.0492611	10	203	47	0.297468	158
134	190	189	10147954323	pharmacy	pharmacy	Bedi Asfur Eczanesi		132997665	2	2023-02-25 09:27:00	JoshuaOrais	Turkey-node	/Users/akashyadav/Downloads/Turkey/Turkey-node.shp	POINT	36.1669	36.2061	0	0	397	1	0.0041841	239
135	202	201	10693028257	pharmacy	pharmacy	Halk Eczanesi		133008268	1	2023-02-25 14:49:00	mikko_tamura	Turkey-node	/Users/akashyadav/Downloads/Turkey/Turkey-node.shp	POINT	36.1666	36.2062	0	0	397	1	0.0041841	239
136	78	77	10147943051	pharmacy		Kudret Eczanesi		128358482	1	2022-11-01 18:14:00	Nesim	Turkey-node	/Users/akashyadav/Downloads/Turkey/Turkey-node.shp	POINT	36.1534	36.2062	0.130208	25	192	48	0.265193	181
137	222	221	10694157113	pharmacy	pharmacy	Uygun Eczanesi		133029114	1	2023-02-26 04:53:00	JoshuaOrais	Turkey-node	/Users/akashyadav/Downloads/Turkey/Turkey-node.shp	POINT	36.1597	36.2063	0.0674157	18	267	27	0.25	108
138	204	203	10693089342	pharmacy	pharmacy	Kad?oglu Eczanesi		133009163	1	2023-02-25 15:11:00	ligawnageographer	Turkey-node	/Users/akashyadav/Downloads/Turkey/Turkey-node.shp	POINT	36.1597	36.2063	0.0674157	18	267	27	0.25	108
139	188	187	10692535655	pharmacy	pharmacy	Sarac Eczanesi		132997064	1	2023-02-25 09:05:00	JoshuaOrais	Turkey-node	/Users/akashyadav/Downloads/Turkey/Turkey-node.shp	POINT	36.1666	36.2064	0	0	397	1	0.0041841	239
140	25	24	10147923620	pharmacy		Do?a Eczanesi		128358482	1	2022-11-01 18:13:00	Nesim	Turkey-node	/Users/akashyadav/Downloads/Turkey/Turkey-node.shp	POINT	36.1659	36.2065	0	0	566	1	0.0041841	239
141	262	261	10694562548	pharmacy	pharmacy	Doga Eczanesi		133037084	1	2023-02-26 10:56:00	yvonnepaje	Turkey-node	/Users/akashyadav/Downloads/Turkey/Turkey-node.shp	POINT	36.1657	36.2066	0	0	566	1	0.0041841	239
142	258	257	10147943033	pharmacy	pharmacy	Süner Eczanesi		133036823	2	2023-02-26 10:50:00	JoshuaOrais	Turkey-node	/Users/akashyadav/Downloads/Turkey/Turkey-node.shp	POINT	36.1661	36.2066	0	0	566	1	0.0041841	239
143	185	184	10147943049	pharmacy	pharmacy	Müzeyyen Eczanesi		132980986	3	2023-02-24 19:05:00	unen	Turkey-node	/Users/akashyadav/Downloads/Turkey/Turkey-node.shp	POINT	36.1568	36.2068	0.0492611	10	203	52	0.348993	149
144	76	75	10147943050	pharmacy		Özayd?n Eczanesi		128358482	1	2022-11-01 18:14:00	Nesim	Turkey-node	/Users/akashyadav/Downloads/Turkey/Turkey-node.shp	POINT	36.1548	36.2068	0.130208	25	192	48	0.265193	181
145	249	248	10694478290	pharmacy	pharmacy	Gonenc Eczanesi		133035276	1	2023-02-26 10:07:00	JoshuaOrais	Turkey-node	/Users/akashyadav/Downloads/Turkey/Turkey-node.shp	POINT	36.1655	36.2069	0.026455	5	189	4	0.0373832	107
146	74	73	10147951222	pharmacy		Deva Eczanesi		128358482	1	2022-11-01 18:13:00	Nesim	Turkey-node	/Users/akashyadav/Downloads/Turkey/Turkey-node.shp	POINT	36.1692	36.2072	0	0	397	1	0.0041841	239
147	51	50	10147954335	pharmacy		Sevinç Eczanesi		128358482	1	2022-11-01 18:14:00	Nesim	Turkey-node	/Users/akashyadav/Downloads/Turkey/Turkey-node.shp	POINT	36.1576	36.2073	0.0702703	13	185	52	0.348993	149
148	160	159	10147954337	pharmacy		Esra Eczanesi		132402468	2	2023-02-11 12:31:00	sefabaris	Turkey-node	/Users/akashyadav/Downloads/Turkey/Turkey-node.shp	POINT	36.1538	36.2073	0.130208	25	192	48	0.265193	181
149	153	152	10147943052	pharmacy	pharmacy	Bildiren Eczanesi		132305442	3	2023-02-09 12:33:00	gül?ah uysa	Turkey-node	/Users/akashyadav/Downloads/Turkey/Turkey-node.shp	POINT	36.1516	36.2074	0.00917431	4	436	52	0.178694	291
150	294	293	10147954324	pharmacy	pharmacy	Çar?? Eczanesi		133653465	2	2023-03-14 07:27:00	unen	Turkey-node	/Users/akashyadav/Downloads/Turkey/Turkey-node.shp	POINT	36.1691	36.2074	0	0	397	1	0.0041841	239
151	11	10	10147923621	pharmacy		Erkan Eczanesi		128358482	1	2022-11-01 18:13:00	Nesim	Turkey-node	/Users/akashyadav/Downloads/Turkey/Turkey-node.shp	POINT	36.1704	36.2076	0	0	397	0	0	166
152	295	294	10147947641	pharmacy	pharmacy	Alpaslan Eczanesi		133653465	2	2023-03-14 07:27:00	unen	Turkey-node	/Users/akashyadav/Downloads/Turkey/Turkey-node.shp	POINT	36.1694	36.2078	0	0	397	0	0	166
153	7	6	10147951228	pharmacy		?pekçio?lu Eczanesi		128358482	1	2022-11-01 18:14:00	Nesim	Turkey-node	/Users/akashyadav/Downloads/Turkey/Turkey-node.shp	POINT	36.159	36.2079	0.0702703	13	185	52	0.348993	149
154	107	106	4678305520	pharmacy	pharmacy	Çekmece Eczanesi		128360638	3	2022-11-01 19:20:00	Nesim	Turkey-node	/Users/akashyadav/Downloads/Turkey/Turkey-node.shp	POINT	36.1262	36.2079	0	0	328	0	0	138
155	293	292	10148103719	pharmacy	pharmacy	Akar Eczanesi		133503562	2	2023-03-10 05:39:00	Nesim	Turkey-node	/Users/akashyadav/Downloads/Turkey/Turkey-node.shp	POINT	36.1258	36.208	0	0	328	0	0	110
156	144	143	10147941930	pharmacy	pharmacy	Katipo?lu Eczanesi		132264004	2	2023-02-08 16:03:00	Nesim	Turkey-node	/Users/akashyadav/Downloads/Turkey/Turkey-node.shp	POINT	36.1506	36.2081	0.00917431	4	436	52	0.178694	291
157	291	290	10148104122	pharmacy	pharmacy	Kumsal Eczanesi		133503562	2	2023-03-10 05:39:00	Nesim	Turkey-node	/Users/akashyadav/Downloads/Turkey/Turkey-node.shp	POINT	36.1261	36.2081	0	0	328	0	0	138
158	117	116	10148103619	pharmacy		Merve Eczanesi		128360638	1	2022-11-01 19:20:00	Nesim	Turkey-node	/Users/akashyadav/Downloads/Turkey/Turkey-node.shp	POINT	36.1393	36.2081	0	0	294	2	0.00884956	226
159	2	1	10147943034	pharmacy		Eray Eczanesi		128358482	1	2022-11-01 18:13:00	Nesim	Turkey-node	/Users/akashyadav/Downloads/Turkey/Turkey-node.shp	POINT	36.1668	36.2082	0.026455	5	189	0	0	55
160	94	93	10148103924	pharmacy		Güner Eczanesi		128360638	1	2022-11-01 19:20:00	Nesim	Turkey-node	/Users/akashyadav/Downloads/Turkey/Turkey-node.shp	POINT	36.1391	36.2083	0	0	294	2	0.00884956	226
161	211	210	10693227524	pharmacy	pharmacy	Defne Eczanesi		133012194	1	2023-02-25 16:15:00	yvonnepaje	Turkey-node	/Users/akashyadav/Downloads/Turkey/Turkey-node.shp	POINT	36.1679	36.2083	0	0	397	0	0	55
162	223	222	10694204887	pharmacy	pharmacy	Kuzeytepe Eczanesi		133029204	1	2023-02-26 05:03:00	JoshuaOrais	Turkey-node	/Users/akashyadav/Downloads/Turkey/Turkey-node.shp	POINT	36.1594	36.2083	0.0702703	13	185	44	0.483516	91
163	292	291	10148103620	pharmacy	pharmacy	Hayat Sönmez Eczanesi		133503562	2	2023-03-10 05:39:00	Nesim	Turkey-node	/Users/akashyadav/Downloads/Turkey/Turkey-node.shp	POINT	36.125	36.2084	0	0	328	0	0	110
164	237	236	10694279792	pharmacy	pharmacy	Besen Eczanesi		133030417	1	2023-02-26 06:43:00	yvonnepaje	Turkey-node	/Users/akashyadav/Downloads/Turkey/Turkey-node.shp	POINT	36.1631	36.2085	0.026455	5	189	4	0.0373832	107
165	31	30	10147941924	pharmacy		Hatay Eczanesi		128358482	1	2022-11-01 18:13:00	Nesim	Turkey-node	/Users/akashyadav/Downloads/Turkey/Turkey-node.shp	POINT	36.169	36.2086	0	0	397	0	0	55
166	115	114	10148103823	pharmacy		Fatma Eczanesi		128360638	1	2022-11-01 19:20:00	Nesim	Turkey-node	/Users/akashyadav/Downloads/Turkey/Turkey-node.shp	POINT	36.1347	36.2087	0	0	280	1	0.010101	99
167	158	157	10148104121	pharmacy	pharmacy	Metin Eczanesi		132383742	2	2023-02-10 22:10:00	toygarlk	Turkey-node	/Users/akashyadav/Downloads/Turkey/Turkey-node.shp	POINT	36.1391	36.2087	0	0	294	2	0.00884956	226
168	186	185	10691503919	pharmacy	pharmacy	Yahya Eczanesi		132981531	1	2023-02-24 19:19:00	Bilg	Turkey-node	/Users/akashyadav/Downloads/Turkey/Turkey-node.shp	POINT	36.1472	36.2091	0.00686499	3	437	15	0.0724638	207
169	80	79	10148103824	pharmacy		Organik Eczanesi		128360638	1	2022-11-01 19:20:00	Nesim	Turkey-node	/Users/akashyadav/Downloads/Turkey/Turkey-node.shp	POINT	36.1267	36.2092	0	0	212	0	0	57
170	99	98	10148104123	pharmacy		Asel Günsald? Eczanesi		128360638	1	2022-11-01 19:20:00	Nesim	Turkey-node	/Users/akashyadav/Downloads/Turkey/Turkey-node.shp	POINT	36.127	36.2094	0	0	212	0	0	57
171	170	169	10147943035	pharmacy	pharmacy	Ergönül Eczanesi		132554283	2	2023-02-14 20:47:00	Fusta	Turkey-node	/Users/akashyadav/Downloads/Turkey/Turkey-node.shp	POINT	36.1744	36.2095	0	0	285	0	0	177
172	290	289	10724931745	pharmacy	pharmacy	Sibel Eczanesi		133503562	1	2023-03-10 05:39:00	Nesim	Turkey-node	/Users/akashyadav/Downloads/Turkey/Turkey-node.shp	POINT	36.1232	36.2096	0	0	133	0	0	110
173	169	168	10147941925	pharmacy	pharmacy	?en Eczanesi		132554283	2	2023-02-14 20:47:00	Fusta	Turkey-node	/Users/akashyadav/Downloads/Turkey/Turkey-node.shp	POINT	36.1746	36.2097	0	0	285	0	0	177
174	197	196	10692928039	pharmacy	pharmacy	Kurtul Eczanesi		133005763	1	2023-02-25 13:49:00	JoshuaOrais	Turkey-node	/Users/akashyadav/Downloads/Turkey/Turkey-node.shp	POINT	36.1596	36.2097	0.075	9	120	44	0.483516	91
175	140	139	10147951227	pharmacy	pharmacy	Derinkök Eczanesi		132255732	2	2023-02-08 13:08:00	toygarlk	Turkey-node	/Users/akashyadav/Downloads/Turkey/Turkey-node.shp	POINT	36.1578	36.2101	0.0702703	13	185	21	0.190909	110
176	201	200	10693023568	pharmacy	pharmacy	Yeni Stad Eczanesi		133008208	1	2023-02-25 14:48:00	ligawnageographer	Turkey-node	/Users/akashyadav/Downloads/Turkey/Turkey-node.shp	POINT	36.158	36.2102	0.0702703	13	185	21	0.190909	110
177	259	258	10694507930	pharmacy	pharmacy	Kent Eczanesi		133036886	1	2023-02-26 10:52:00	yvonnepaje	Turkey-node	/Users/akashyadav/Downloads/Turkey/Turkey-node.shp	POINT	36.1655	36.211	0.026455	5	189	0	0	40
178	38	37	10147941926	pharmacy		Hekimo?lu Eczanesi		128358482	1	2022-11-01 18:13:00	Nesim	Turkey-node	/Users/akashyadav/Downloads/Turkey/Turkey-node.shp	POINT	36.1646	36.211	0.026455	5	189	0	0	40
179	261	260	10694535258	pharmacy	pharmacy	Sanl? Eczanesi		133036937	1	2023-02-26 10:53:00	yvonnepaje	Turkey-node	/Users/akashyadav/Downloads/Turkey/Turkey-node.shp	POINT	36.1574	36.211	0.0702703	13	185	21	0.190909	110
180	39	38	10147941929	pharmacy		Akdo?an Eczanesi		128358482	1	2022-11-01 18:14:00	Nesim	Turkey-node	/Users/akashyadav/Downloads/Turkey/Turkey-node.shp	POINT	36.1586	36.2128	0.0582192	17	292	29	0.333333	87
181	159	158	10147943048	pharmacy		Zorkun Eczanesi		132400825	2	2023-02-11 11:50:00	sefabaris	Turkey-node	/Users/akashyadav/Downloads/Turkey/Turkey-node.shp	POINT	36.1518	36.213	0	0	372	21	0.092511	227
182	257	256	10694557420	pharmacy	pharmacy	Genco Eczanesi		133036661	1	2023-02-26 10:46:00	yvonnepaje	Turkey-node	/Users/akashyadav/Downloads/Turkey/Turkey-node.shp	POINT	36.139	36.2134	0	0	474	1	0.00680272	147
183	109	108	10148104618	pharmacy		Tutar Eczanesi		128360638	1	2022-11-01 19:21:00	Nesim	Turkey-node	/Users/akashyadav/Downloads/Turkey/Turkey-node.shp	POINT	36.139	36.2135	0	0	474	1	0.00680272	147
184	104	103	10148104817	pharmacy		Alkan Eczanesi		128360638	1	2022-11-01 19:21:00	Nesim	Turkey-node	/Users/akashyadav/Downloads/Turkey/Turkey-node.shp	POINT	36.1389	36.2136	0	0	474	1	0.00680272	147
185	82	81	10148103931	pharmacy		Ihlamur Eczanesi		128360638	1	2022-11-01 19:21:00	Nesim	Turkey-node	/Users/akashyadav/Downloads/Turkey/Turkey-node.shp	POINT	36.1392	36.2136	0	0	474	1	0.00680272	147
186	221	220	10693457653	pharmacy	pharmacy	Hatay Hayat Eczanesi		133016909	1	2023-02-25 18:10:00	JoshuaOrais	Turkey-node	/Users/akashyadav/Downloads/Turkey/Turkey-node.shp	POINT	36.139	36.2136	0	0	474	1	0.00680272	147
187	268	267	10148105417	pharmacy	pharmacy	Irez Eczanesi		133038130	2	2023-02-26 11:24:00	mikko_tamura	Turkey-node	/Users/akashyadav/Downloads/Turkey/Turkey-node.shp	POINT	36.1388	36.2136	0	0	474	1	0.00680272	147
188	79	78	10148104619	pharmacy		Ç?ray Eczanesi		128360638	1	2022-11-01 19:21:00	Nesim	Turkey-node	/Users/akashyadav/Downloads/Turkey/Turkey-node.shp	POINT	36.139	36.2138	0	0	474	1	0.00680272	147
189	270	269	10694606722	pharmacy	pharmacy	Y?lmaz Eczanesi		133038130	1	2023-02-26 11:24:00	mikko_tamura	Turkey-node	/Users/akashyadav/Downloads/Turkey/Turkey-node.shp	POINT	36.1386	36.2139	0	0	474	1	0.00680272	147
190	245	244	10694444936	pharmacy	pharmacy	Ceyhun Eczanesi		133034418	1	2023-02-26 09:36:00	JoshuaOrais	Turkey-node	/Users/akashyadav/Downloads/Turkey/Turkey-node.shp	POINT	36.1388	36.2139	0	0	474	1	0.00680272	147
191	114	113	10148103933	pharmacy		I??k Eczanesi		128360638	1	2022-11-01 19:21:00	Nesim	Turkey-node	/Users/akashyadav/Downloads/Turkey/Turkey-node.shp	POINT	36.1374	36.214	0	0	316	1	0.00680272	147
192	95	94	10148103721	pharmacy		Yusuf Eczanesi		128360638	1	2022-11-01 19:21:00	Nesim	Turkey-node	/Users/akashyadav/Downloads/Turkey/Turkey-node.shp	POINT	36.1384	36.2141	0	0	474	1	0.00680272	147
193	100	99	10148103932	pharmacy		Yasemin Eczanesi		128360638	1	2022-11-01 19:21:00	Nesim	Turkey-node	/Users/akashyadav/Downloads/Turkey/Turkey-node.shp	POINT	36.1384	36.2142	0	0	474	1	0.00680272	147
194	228	227	10694238824	pharmacy	pharmacy	Oz Eczanesi		133029571	1	2023-02-26 05:44:00	yvonnepaje	Turkey-node	/Users/akashyadav/Downloads/Turkey/Turkey-node.shp	POINT	36.1382	36.2142	0	0	474	2	0.0070922	282
195	89	88	10148104127	pharmacy		Fatih Eczanesi		128360638	1	2022-11-01 19:21:00	Nesim	Turkey-node	/Users/akashyadav/Downloads/Turkey/Turkey-node.shp	POINT	36.1382	36.2142	0	0	474	2	0.0070922	282
196	271	270	10148103621	pharmacy	pharmacy	Hakan Eczanesi		133038130	3	2023-02-26 11:24:00	mikko_tamura	Turkey-node	/Users/akashyadav/Downloads/Turkey/Turkey-node.shp	POINT	36.1381	36.2143	0	0	474	2	0.0070922	282
197	13	12	10147954334	pharmacy		Köro?lu Eczanesi		128358482	1	2022-11-01 18:14:00	Nesim	Turkey-node	/Users/akashyadav/Downloads/Turkey/Turkey-node.shp	POINT	36.1509	36.2143	0	0	372	6	0.0714286	84
198	88	87	10148103723	pharmacy		Antakya Eczanesi		128360638	1	2022-11-01 19:21:00	Nesim	Turkey-node	/Users/akashyadav/Downloads/Turkey/Turkey-node.shp	POINT	36.1376	36.2144	0	0	474	2	0.0070922	282
199	113	112	10148104128	pharmacy		Türker Eczanesi		128360638	1	2022-11-01 19:21:00	Nesim	Turkey-node	/Users/akashyadav/Downloads/Turkey/Turkey-node.shp	POINT	36.138	36.2144	0	0	474	2	0.0070922	282
200	90	89	10148103722	pharmacy		Say?n Eczanesi		128360638	1	2022-11-01 19:21:00	Nesim	Turkey-node	/Users/akashyadav/Downloads/Turkey/Turkey-node.shp	POINT	36.138	36.2145	0	0	474	2	0.0070922	282
201	256	255	10694537290	pharmacy	pharmacy	Koroglu Eczanesi		133036560	1	2023-02-26 10:43:00	yvonnepaje	Turkey-node	/Users/akashyadav/Downloads/Turkey/Turkey-node.shp	POINT	36.151	36.2146	0	0	372	6	0.0714286	84
202	85	84	10148103827	pharmacy		Gonca Eczanesi		128360638	1	2022-11-01 19:20:00	Nesim	Turkey-node	/Users/akashyadav/Downloads/Turkey/Turkey-node.shp	POINT	36.1355	36.2146	0	0	316	1	0.00558659	179
203	105	104	10148103934	pharmacy		Aksaray Eczanesi		128360638	1	2022-11-01 19:21:00	Nesim	Turkey-node	/Users/akashyadav/Downloads/Turkey/Turkey-node.shp	POINT	36.1378	36.215	0	0	474	2	0.0070922	282
204	206	205	10148129517	pharmacy	pharmacy	Aksoy Eczanesi		133009568	2	2023-02-25 15:20:00	ligawnageographer	Turkey-node	/Users/akashyadav/Downloads/Turkey/Turkey-node.shp	POINT	36.1378	36.2151	0	0	474	2	0.0070922	282
205	120	119	10148129418	pharmacy		Günal Eczanesi		128361185	1	2022-11-01 19:38:00	Nesim	Turkey-node	/Users/akashyadav/Downloads/Turkey/Turkey-node.shp	POINT	36.1377	36.2152	0	0	474	2	0.0070922	282
206	122	121	10148129617	pharmacy		Sinan Eczanesi		128361185	1	2022-11-01 19:38:00	Nesim	Turkey-node	/Users/akashyadav/Downloads/Turkey/Turkey-node.shp	POINT	36.1375	36.2154	0	0	474	2	0.0070922	282
207	192	191	10148104129	pharmacy	pharmacy	Ates Eczanesi		132998285	2	2023-02-25 09:51:00	JoshuaOrais	Turkey-node	/Users/akashyadav/Downloads/Turkey/Turkey-node.shp	POINT	36.1371	36.2157	0	0	474	2	0.0070922	282
208	238	237	10694300754	pharmacy	pharmacy	Ufuk Eczanesi		133030677	1	2023-02-26 06:57:00	yvonnepaje	Turkey-node	/Users/akashyadav/Downloads/Turkey/Turkey-node.shp	POINT	36.1369	36.2158	0	0	387	2	0.0070922	282
209	118	117	10148104130	pharmacy		U?urgül Eczanesi		128360638	1	2022-11-01 19:23:00	Nesim	Turkey-node	/Users/akashyadav/Downloads/Turkey/Turkey-node.shp	POINT	36.1364	36.2158	0	0	387	2	0.0070922	282
210	73	72	10147943046	pharmacy		?mge Eczanesi		128358482	1	2022-11-01 18:14:00	Nesim	Turkey-node	/Users/akashyadav/Downloads/Turkey/Turkey-node.shp	POINT	36.157	36.2176	0.038961	12	308	6	0.0441176	136
211	253	252	10694529908	pharmacy	pharmacy	Imge Eczanesi		133036459	1	2023-02-26 10:41:00	yvonnepaje	Turkey-node	/Users/akashyadav/Downloads/Turkey/Turkey-node.shp	POINT	36.157	36.2176	0.038961	12	308	6	0.0441176	136
212	242	241	10694318883	pharmacy	pharmacy	Vitamin Eczanesi		133031131	1	2023-02-26 07:21:00	yvonnepaje	Turkey-node	/Users/akashyadav/Downloads/Turkey/Turkey-node.shp	POINT	36.1544	36.2177	0	0	228	6	0.0441176	136
213	184	183	10147954332	pharmacy		Gülba? Eczanesi		132958999	2	2023-02-24 09:39:00	springberyl	Turkey-node	/Users/akashyadav/Downloads/Turkey/Turkey-node.shp	POINT	36.1616	36.2179	0.0462428	8	173	5	0.294118	17
214	61	60	9139812490	pharmacy	pharmacy	Yüksel Eczanesi		128358482	2	2022-11-01 18:12:00	Nesim	Turkey-node	/Users/akashyadav/Downloads/Turkey/Turkey-node.shp	POINT	36.1579	36.2185	0.038961	12	308	6	0.0441176	136
215	96	95	10148103925	pharmacy		Sevim Eczanesi		128360638	1	2022-11-01 19:20:00	Nesim	Turkey-node	/Users/akashyadav/Downloads/Turkey/Turkey-node.shp	POINT	36.1268	36.2188	0	0	183	0	0	31
216	32	31	10147954333	pharmacy		?rem Eczanesi		128358482	1	2022-11-01 18:14:00	Nesim	Turkey-node	/Users/akashyadav/Downloads/Turkey/Turkey-node.shp	POINT	36.154	36.219	0	0	228	1	0.0135135	74
217	68	67	10147943036	pharmacy		Asi Eczanesi		128358482	1	2022-11-01 18:13:00	Nesim	Turkey-node	/Users/akashyadav/Downloads/Turkey/Turkey-node.shp	POINT	36.1732	36.2192	0.00485437	1	206	0	0	120
218	112	111	10148103929	pharmacy		Canpolat Eczanesi		128360638	1	2022-11-01 19:20:00	Nesim	Turkey-node	/Users/akashyadav/Downloads/Turkey/Turkey-node.shp	POINT	36.1355	36.2196	0	0	324	0	0	168
219	22	21	10147951223	pharmacy		Küçükdalyan Eczanesi		128358482	1	2022-11-01 18:13:00	Nesim	Turkey-node	/Users/akashyadav/Downloads/Turkey/Turkey-node.shp	POINT	36.1723	36.2198	0	0	330	1	0.008	125
220	267	266	10148103930	pharmacy	pharmacy	Yasam Eczanesi		133038136	2	2023-02-26 11:24:00	JoshuaOrais	Turkey-node	/Users/akashyadav/Downloads/Turkey/Turkey-node.shp	POINT	36.1359	36.2198	0	0	324	0	0	168
221	269	268	10148103720	pharmacy	pharmacy	Renk Eczanesi		133038136	2	2023-02-26 11:24:00	JoshuaOrais	Turkey-node	/Users/akashyadav/Downloads/Turkey/Turkey-node.shp	POINT	36.1361	36.2201	0	0	324	0	0	168
222	75	74	10147943037	pharmacy		Eda Eczanesi		128358482	1	2022-11-01 18:13:00	Nesim	Turkey-node	/Users/akashyadav/Downloads/Turkey/Turkey-node.shp	POINT	36.1723	36.2207	0	0	330	2	0.0113636	176
223	44	43	7929135940	pharmacy	pharmacy	Oval? Eczanesi		128358482	3	2022-11-01 18:12:00	Nesim	Turkey-node	/Users/akashyadav/Downloads/Turkey/Turkey-node.shp	POINT	36.1489	36.2208	0.00454546	1	220	0	0	118
224	64	63	7929074549	pharmacy	pharmacy	Ceyhun Eczanesi		128358482	3	2022-11-01 18:12:00	Nesim	Turkey-node	/Users/akashyadav/Downloads/Turkey/Turkey-node.shp	POINT	36.1545	36.2221	0	0	262	3	0.0319149	94
225	72	71	10147954331	pharmacy		?pek Gündüz Eczanesi		128358482	1	2022-11-01 18:14:00	Nesim	Turkey-node	/Users/akashyadav/Downloads/Turkey/Turkey-node.shp	POINT	36.1583	36.2235	0.00454546	1	220	2	0.0217391	92
226	255	254	10694529492	pharmacy	pharmacy	Defne Eczanesi		133036538	1	2023-02-26 10:43:00	yvonnepaje	Turkey-node	/Users/akashyadav/Downloads/Turkey/Turkey-node.shp	POINT	36.1835	36.2237	0	0	130	0	0	37
227	243	242	10694326976	pharmacy	pharmacy	Akyol Eczanesi		133031233	1	2023-02-26 07:27:00	yvonnepaje	Turkey-node	/Users/akashyadav/Downloads/Turkey/Turkey-node.shp	POINT	36.1528	36.224	0	0	262	1	0.0107527	93
228	67	66	7929089623	pharmacy	pharmacy	Akyol Eczanesi		128358482	3	2022-11-01 18:12:00	Nesim	Turkey-node	/Users/akashyadav/Downloads/Turkey/Turkey-node.shp	POINT	36.1528	36.2241	0	0	262	1	0.0107527	93
229	45	44	10147943045	pharmacy		Tuncay Eczanesi		128358482	1	2022-11-01 18:13:00	Nesim	Turkey-node	/Users/akashyadav/Downloads/Turkey/Turkey-node.shp	POINT	36.1527	36.2242	0	0	262	1	0.0107527	93
230	60	59	7929100816	pharmacy	pharmacy	Çare Eczanesi		128358482	3	2022-11-01 18:12:00	Nesim	Turkey-node	/Users/akashyadav/Downloads/Turkey/Turkey-node.shp	POINT	36.1526	36.2244	0	0	262	1	0.0107527	93
231	16	15	10147947642	pharmacy		Ayd?n Eczanesi		128358482	1	2022-11-01 18:13:00	Nesim	Turkey-node	/Users/akashyadav/Downloads/Turkey/Turkey-node.shp	POINT	36.1893	36.2259	0	0	218	0	0	112
232	110	109	10148103928	pharmacy		Sava? Eczanesi		128360638	1	2022-11-01 19:20:00	Nesim	Turkey-node	/Users/akashyadav/Downloads/Turkey/Turkey-node.shp	POINT	36.1402	36.2259	0.00268096	1	373	8	0.0352423	227
233	92	91	10148103826	pharmacy		Okan Eczanesi		128360638	1	2022-11-01 19:20:00	Nesim	Turkey-node	/Users/akashyadav/Downloads/Turkey/Turkey-node.shp	POINT	36.14	36.2261	0.00268096	1	373	4	0.0228571	175
234	57	56	10147954329	pharmacy		?anl? Eczanesi		128358482	1	2022-11-01 18:13:00	Nesim	Turkey-node	/Users/akashyadav/Downloads/Turkey/Turkey-node.shp	POINT	36.1477	36.2261	0.00531915	1	188	0	0	101
235	87	86	10148103927	pharmacy		?irince Eczanesi		128360638	1	2022-11-01 19:20:00	Nesim	Turkey-node	/Users/akashyadav/Downloads/Turkey/Turkey-node.shp	POINT	36.1398	36.2262	0.00268096	1	373	4	0.0228571	175
236	152	151	10148103926	pharmacy		Zeynep Eczanesi		132303420	2	2023-02-09 11:47:00	?bpomü	Turkey-node	/Users/akashyadav/Downloads/Turkey/Turkey-node.shp	POINT	36.1263	36.2263	0	0	76	0	0	26
237	59	58	10147954330	pharmacy		Tecimen Eczanesi		128358482	1	2022-11-01 18:13:00	Nesim	Turkey-node	/Users/akashyadav/Downloads/Turkey/Turkey-node.shp	POINT	36.1478	36.2263	0.00531915	1	188	0	0	101
238	81	80	10148104125	pharmacy		?nci Eczanesi		128360638	1	2022-11-01 19:20:00	Nesim	Turkey-node	/Users/akashyadav/Downloads/Turkey/Turkey-node.shp	POINT	36.1388	36.2272	0.00268096	1	373	4	0.0228571	175
239	225	224	10694209806	pharmacy	pharmacy	Kursun Eczanesi		133029215	1	2023-02-26 05:04:00	JoshuaOrais	Turkey-node	/Users/akashyadav/Downloads/Turkey/Turkey-node.shp	POINT	36.165	36.2284	0.0520833	5	96	17	0.202381	84
240	239	238	10694300343	pharmacy	pharmacy	K?ymac? Eczanesi		133031016	1	2023-02-26 07:15:00	yvonnepaje	Turkey-node	/Users/akashyadav/Downloads/Turkey/Turkey-node.shp	POINT	36.1677	36.2284	0	0	27	11	0.234043	47
241	205	204	10693073824	pharmacy	pharmacy	Yasam Eczanesi		133009383	1	2023-02-25 15:16:00	ligawnageographer	Turkey-node	/Users/akashyadav/Downloads/Turkey/Turkey-node.shp	POINT	36.1659	36.2292	0.0520833	5	96	12	0.375	32
242	212	211	10693244053	pharmacy	pharmacy	Hayat Eczanesi		133012550	1	2023-02-25 16:22:00	JoshuaOrais	Turkey-node	/Users/akashyadav/Downloads/Turkey/Turkey-node.shp	POINT	36.1659	36.2293	0.0520833	5	96	12	0.375	32
243	56	55	10147951226	pharmacy		Binnur Eczanesi		128358482	1	2022-11-01 18:13:00	Nesim	Turkey-node	/Users/akashyadav/Downloads/Turkey/Turkey-node.shp	POINT	36.1507	36.2301	0.0676692	9	133	2	0.0166667	120
244	47	46	10147923623	pharmacy		Cadde Eczanesi		128358482	1	2022-11-01 18:13:00	Nesim	Turkey-node	/Users/akashyadav/Downloads/Turkey/Turkey-node.shp	POINT	36.1504	36.2307	0.0676692	9	133	4	0.0625	64
245	15	14	10147951224	pharmacy		Aslan Eczanesi		128358482	1	2022-11-01 18:13:00	Nesim	Turkey-node	/Users/akashyadav/Downloads/Turkey/Turkey-node.shp	POINT	36.2046	36.231	0	0	272	1	0.015625	64
246	53	52	9139885017	pharmacy	pharmacy	Kur?un Eczanesi		128358482	2	2022-11-01 18:12:00	Nesim	Turkey-node	/Users/akashyadav/Downloads/Turkey/Turkey-node.shp	POINT	36.1643	36.2312	0.0520833	5	96	2	0.0333333	60
247	149	148	9139883903	pharmacy	pharmacy	K?rk?c? Eczanesi		132277055	3	2023-02-08 21:19:00	ilayda_k	Turkey-node	/Users/akashyadav/Downloads/Turkey/Turkey-node.shp	POINT	36.1647	36.2312	0.0520833	5	96	2	0.0333333	60
248	52	51	9139883914	pharmacy	pharmacy	Sa?l?k P?nar? Eczanesi		128358482	2	2022-11-01 18:12:00	Nesim	Turkey-node	/Users/akashyadav/Downloads/Turkey/Turkey-node.shp	POINT	36.1643	36.2313	0.0520833	5	96	2	0.0333333	60
249	17	16	9139883916	pharmacy	pharmacy	Cilli Eczanesi		128358482	2	2022-11-01 18:12:00	Nesim	Turkey-node	/Users/akashyadav/Downloads/Turkey/Turkey-node.shp	POINT	36.1642	36.2314	0.0520833	5	96	2	0.0333333	60
250	66	65	10147951225	pharmacy		Doksöz Eczanesi		128358482	1	2022-11-01 18:13:00	Nesim	Turkey-node	/Users/akashyadav/Downloads/Turkey/Turkey-node.shp	POINT	36.1641	36.2314	0.0520833	5	96	2	0.0333333	60
251	70	69	10147947643	pharmacy		Saraç Eczanesi		128358482	1	2022-11-01 18:13:00	Nesim	Turkey-node	/Users/akashyadav/Downloads/Turkey/Turkey-node.shp	POINT	36.2049	36.2314	0	0	272	1	0.015625	64
252	48	47	9139883915	pharmacy	pharmacy	A?kar Eczanesi		128358482	2	2022-11-01 18:12:00	Nesim	Turkey-node	/Users/akashyadav/Downloads/Turkey/Turkey-node.shp	POINT	36.164	36.2315	0.0520833	5	96	2	0.0333333	60
253	150	149	9139883901	pharmacy	pharmacy	Ç?nar Eczanesi		132277055	3	2023-02-08 21:19:00	ilayda_k	Turkey-node	/Users/akashyadav/Downloads/Turkey/Turkey-node.shp	POINT	36.1648	36.2315	0.0520833	5	96	2	0.0333333	60
254	50	49	10147943044	pharmacy		Ba?aran Eczanesi		128358482	1	2022-11-01 18:13:00	Nesim	Turkey-node	/Users/akashyadav/Downloads/Turkey/Turkey-node.shp	POINT	36.1649	36.2316	0.0520833	5	96	2	0.0333333	60
255	27	26	9139883899	pharmacy	pharmacy	Su Eczanesi		128358482	2	2022-11-01 18:12:00	Nesim	Turkey-node	/Users/akashyadav/Downloads/Turkey/Turkey-node.shp	POINT	36.1649	36.2317	0.0520833	5	96	2	0.0333333	60
256	42	41	9139883897	pharmacy	pharmacy	Eskiocak Eczanesi		128358482	2	2022-11-01 18:12:00	Nesim	Turkey-node	/Users/akashyadav/Downloads/Turkey/Turkey-node.shp	POINT	36.1649	36.2319	0.0520833	5	96	2	0.0333333	60
257	231	230	10694224366	pharmacy	pharmacy	Pertev Eczanesi		133030103	1	2023-02-26 06:23:00	yvonnepaje	Turkey-node	/Users/akashyadav/Downloads/Turkey/Turkey-node.shp	POINT	36.168	36.2348	0.088	11	125	3	0.0447761	67
258	175	174	10687014528	pharmacy	pharmacy	Odaba?? Eczanesi		132901220	1	2023-02-22 21:50:00	yopaseopor	Turkey-node	/Users/akashyadav/Downloads/Turkey/Turkey-node.shp	POINT	36.1564	36.2349	0	0	129	0	0	98
259	14	13	10147954327	pharmacy		Aslanlar Eczanesi		128358482	1	2022-11-01 18:13:00	Nesim	Turkey-node	/Users/akashyadav/Downloads/Turkey/Turkey-node.shp	POINT	36.1693	36.2353	0.088	11	125	14	0.325581	43
260	97	96	10148104124	pharmacy		Okyanus Eczanesi		128360638	1	2022-11-01 19:20:00	Nesim	Turkey-node	/Users/akashyadav/Downloads/Turkey/Turkey-node.shp	POINT	36.1337	36.2354	0	0	49	0	0	54
261	28	27	10147954328	pharmacy		Okay Eczanesi		128358482	1	2022-11-01 18:13:00	Nesim	Turkey-node	/Users/akashyadav/Downloads/Turkey/Turkey-node.shp	POINT	36.1557	36.2354	0	0	129	0	0	98
262	33	32	10147943042	pharmacy		Öztoprak Eczanesi		128358482	1	2022-11-01 18:13:00	Nesim	Turkey-node	/Users/akashyadav/Downloads/Turkey/Turkey-node.shp	POINT	36.1695	36.2354	0.088	11	125	14	0.325581	43
263	65	64	10147954326	pharmacy		Uygun Eczanesi		128358482	1	2022-11-01 18:13:00	Nesim	Turkey-node	/Users/akashyadav/Downloads/Turkey/Turkey-node.shp	POINT	36.1694	36.2355	0.088	11	125	14	0.325581	43
264	209	208	10693226454	pharmacy	pharmacy	Surmeli Eczanesi		133012070	1	2023-02-25 16:12:00	yvonnepaje	Turkey-node	/Users/akashyadav/Downloads/Turkey/Turkey-node.shp	POINT	36.1658	36.2355	0	0	116	11	0.157143	70
265	62	61	10147923622	pharmacy		Sürmeli Eczanesi		128358482	1	2022-11-01 18:13:00	Nesim	Turkey-node	/Users/akashyadav/Downloads/Turkey/Turkey-node.shp	POINT	36.1662	36.2356	0	0	116	11	0.157143	70
266	12	11	10147943041	pharmacy		Akademi Eczanesi		128358482	1	2022-11-01 18:13:00	Nesim	Turkey-node	/Users/akashyadav/Downloads/Turkey/Turkey-node.shp	POINT	36.1695	36.2356	0.088	11	125	14	0.325581	43
267	20	19	6797991624	pharmacy	pharmacy	Damla Eczanesi		128358482	2	2022-11-01 18:12:00	Nesim	Turkey-node	/Users/akashyadav/Downloads/Turkey/Turkey-node.shp	POINT	36.1661	36.236	0	0	116	11	0.157143	70
268	195	194	10692879056	pharmacy	pharmacy	Su Eczanesi		133005260	1	2023-02-25 13:37:00	mikko_tamura	Turkey-node	/Users/akashyadav/Downloads/Turkey/Turkey-node.shp	POINT	36.1662	36.2362	0	0	116	11	0.157143	70
269	279	278	10694666174	pharmacy	pharmacy	Murat Tiftikci Eczanesi		133039418	1	2023-02-26 11:59:00	yvonnepaje	Turkey-node	/Users/akashyadav/Downloads/Turkey/Turkey-node.shp	POINT	36.1579	36.2365	0	0	108	0	0	46
270	1	0	10147954618	pharmacy		Yeni Sanayi Sitesi Eczanesi		128358482	1	2022-11-01 18:13:00	Nesim	Turkey-node	/Users/akashyadav/Downloads/Turkey/Turkey-node.shp	POINT	36.1815	36.238	0.0736842	21	285	5	0.0675676	74
271	63	62	10147954617	pharmacy		Edibo?lu Eczanesi		128358482	1	2022-11-01 18:13:00	Nesim	Turkey-node	/Users/akashyadav/Downloads/Turkey/Turkey-node.shp	POINT	36.1844	36.2421	0	0	291	3	0.0405405	74
272	91	90	10148104617	pharmacy		Yasin Eczanesi		128360638	1	2022-11-01 19:20:00	Nesim	Turkey-node	/Users/akashyadav/Downloads/Turkey/Turkey-node.shp	POINT	36.1363	36.2481	0	0	236	0	0	104
273	36	35	10147941928	pharmacy		Kuzeytepe Eczanesi		128358482	1	2022-11-01 18:13:00	Nesim	Turkey-node	/Users/akashyadav/Downloads/Turkey/Turkey-node.shp	POINT	36.1713	36.2554	0.0261438	4	153	4	0.0606061	66
274	6	5	10147943040	pharmacy		Günay Eczanesi		128358482	1	2022-11-01 18:13:00	Nesim	Turkey-node	/Users/akashyadav/Downloads/Turkey/Turkey-node.shp	POINT	36.1686	36.2558	0	0	187	4	0.0606061	66
275	11	10	10151549718	pharmacy		Ozan Eczanesi		128395860	1	2022-11-02 14:29:00	Nesim	Turkey-node	/Users/akashyadav/Downloads/Turkey/Turkey-node.shp	POINT	36.1099	36.5259	0	0	141	0	0	69
276	115	114	9836036020	pharmacy	pharmacy	Miray Eczanesi		132731296	2	2023-02-18 22:37:00	Jacob Helfman	Turkey-node	/Users/akashyadav/Downloads/Turkey/Turkey-node.shp	POINT	36.1641	36.5385	0	0	199	0	0	58
277	12	11	10151549719	pharmacy		Dalg?ç Eczanesi		128395860	1	2022-11-02 14:29:00	Nesim	Turkey-node	/Users/akashyadav/Downloads/Turkey/Turkey-node.shp	POINT	36.1504	36.5511	0.0107527	2	186	0	0	55
278	8	7	7928822476	pharmacy	pharmacy	Yasemin Eczanesi		126972040	2	2022-10-04 05:35:00	Nesim	Turkey-node	/Users/akashyadav/Downloads/Turkey/Turkey-node.shp	POINT	36.111	36.552	0.00662252	1	151	0	0	88
279	9	8	7928848412	pharmacy	pharmacy	Deniz Eczanesi		126972040	2	2022-10-04 05:35:00	Nesim	Turkey-node	/Users/akashyadav/Downloads/Turkey/Turkey-node.shp	POINT	36.1122	36.5523	0.00662252	1	151	0	0	88
280	10	9	10151540418	pharmacy		Mavi Eczanesi		128395860	1	2022-11-02 14:29:00	Nesim	Turkey-node	/Users/akashyadav/Downloads/Turkey/Turkey-node.shp	POINT	36.1115	36.5524	0.00662252	1	151	0	0	88
281	77	76	10151548618	pharmacy	pharmacy	Nardüzü Eczanesi		130816166	2	2023-01-03 08:37:00	Nesim	Turkey-node	/Users/akashyadav/Downloads/Turkey/Turkey-node.shp	POINT	36.1296	36.5547	0	0	240	0	0	101
282	75	74	10151549821	pharmacy	pharmacy	Yahya Kurtulan Eczanesi		130816166	2	2023-01-03 08:37:00	Nesim	Turkey-node	/Users/akashyadav/Downloads/Turkey/Turkey-node.shp	POINT	36.1552	36.5552	0.00564972	1	177	0	0	101
283	76	75	10151549822	pharmacy	pharmacy	Mine Eczanesi		130816166	2	2023-01-03 08:37:00	Nesim	Turkey-node	/Users/akashyadav/Downloads/Turkey/Turkey-node.shp	POINT	36.1552	36.5554	0.00564972	1	177	0	0	101
284	99	98	10151540419	pharmacy	pharmacy	Umut Eczanesi		130816166	2	2023-01-03 08:37:00	Nesim	Turkey-node	/Users/akashyadav/Downloads/Turkey/Turkey-node.shp	POINT	36.1581	36.5562	0.00564972	1	177	0	0	91
285	98	97	10151549825	pharmacy	pharmacy	Ezgi Uyar Eczanesi		130816166	2	2023-01-03 08:37:00	Nesim	Turkey-node	/Users/akashyadav/Downloads/Turkey/Turkey-node.shp	POINT	36.1577	36.5563	0.00564972	1	177	0	0	91
286	72	71	10151549720	pharmacy	pharmacy	Zeynep Erdem Eczanesi		130816166	2	2023-01-03 08:37:00	Nesim	Turkey-node	/Users/akashyadav/Downloads/Turkey/Turkey-node.shp	POINT	36.1574	36.5564	0.00564972	1	177	0	0	91
287	74	73	10151549826	pharmacy	pharmacy	Bülent Eczanesi		130816166	2	2023-01-03 08:37:00	Nesim	Turkey-node	/Users/akashyadav/Downloads/Turkey/Turkey-node.shp	POINT	36.1578	36.5564	0.00564972	1	177	0	0	91
288	101	100	10151549824	pharmacy	pharmacy	Selinay Eczanesi		130816166	2	2023-01-03 08:37:00	Nesim	Turkey-node	/Users/akashyadav/Downloads/Turkey/Turkey-node.shp	POINT	36.1572	36.5564	0.00564972	1	177	0	0	91
289	71	70	10151549823	pharmacy	pharmacy	Görgülü Eczanesi		130816166	2	2023-01-03 08:37:00	Nesim	Turkey-node	/Users/akashyadav/Downloads/Turkey/Turkey-node.shp	POINT	36.157	36.5565	0.00564972	1	177	0	0	91
290	78	77	10151549820	pharmacy	pharmacy	?arkkonak Eczanesi		130816166	2	2023-01-03 08:37:00	Nesim	Turkey-node	/Users/akashyadav/Downloads/Turkey/Turkey-node.shp	POINT	36.1232	36.557	0.0042735	1	234	0	0	70
291	95	94	10152328417	pharmacy	pharmacy	Kurtulan Eczanesi		130816166	2	2023-01-03 08:37:00	Nesim	Turkey-node	/Users/akashyadav/Downloads/Turkey/Turkey-node.shp	POINT	36.158	36.5635	0.0819672	15	183	2	0.0487805	41
292	5	4	7925692255	pharmacy	pharmacy	Ay Eczanesi		126972040	2	2022-10-04 05:35:00	Nesim	Turkey-node	/Users/akashyadav/Downloads/Turkey/Turkey-node.shp	POINT	36.1566	36.5638	0.0819672	15	183	0	0	86
293	80	79	10151549721	pharmacy	pharmacy	Hazal Tultak Eczanesi		130816166	2	2023-01-03 08:37:00	Nesim	Turkey-node	/Users/akashyadav/Downloads/Turkey/Turkey-node.shp	POINT	36.1505	36.5639	0.0163934	3	183	0	0	72
294	86	85	10152328118	pharmacy	pharmacy	Ça?la Eczanesi		130816166	2	2023-01-03 08:37:00	Nesim	Turkey-node	/Users/akashyadav/Downloads/Turkey/Turkey-node.shp	POINT	36.1583	36.5643	0.0115607	2	173	1	0.0136986	73
295	18	17	10152328421	pharmacy		Çay Eczanesi		128407252	1	2022-11-02 19:14:00	Nesim	Turkey-node	/Users/akashyadav/Downloads/Turkey/Turkey-node.shp	POINT	36.1826	36.5646	0	0	349	0	0	152
296	19	18	7925611955	pharmacy	pharmacy	Gö?ebakan Eczanesi		128407214	3	2022-11-02 19:13:00	Nesim	Turkey-node	/Users/akashyadav/Downloads/Turkey/Turkey-node.shp	POINT	36.1585	36.5648	0.0115607	2	173	1	0.0136986	73
297	17	16	7925651571	pharmacy	pharmacy	Derman Eczanesi		128407214	3	2022-11-02 19:13:00	Nesim	Turkey-node	/Users/akashyadav/Downloads/Turkey/Turkey-node.shp	POINT	36.1586	36.5649	0.0115607	2	173	1	0.0136986	73
298	4	3	7925671274	pharmacy	pharmacy	Dilan Eczanesi		126972040	2	2022-10-04 05:35:00	Nesim	Turkey-node	/Users/akashyadav/Downloads/Turkey/Turkey-node.shp	POINT	36.1581	36.565	0.0115607	2	173	1	0.0136986	73
299	27	26	7925638744	pharmacy	pharmacy	Ye?ilda? Eczanesi		128407214	3	2022-11-02 19:13:00	Nesim	Turkey-node	/Users/akashyadav/Downloads/Turkey/Turkey-node.shp	POINT	36.1587	36.5652	0.0115607	2	173	1	0.0136986	73
300	91	90	10152328120	pharmacy	pharmacy	Oktayer Eczanesi		130816166	2	2023-01-03 08:37:00	Nesim	Turkey-node	/Users/akashyadav/Downloads/Turkey/Turkey-node.shp	POINT	36.1583	36.5652	0.0115607	2	173	1	0.0136986	73
301	96	95	10152328218	pharmacy	pharmacy	Onur Eczanesi		130816166	2	2023-01-03 08:37:00	Nesim	Turkey-node	/Users/akashyadav/Downloads/Turkey/Turkey-node.shp	POINT	36.1587	36.5652	0.0115607	2	173	1	0.0136986	73
302	79	78	10152215720	pharmacy	pharmacy	Simay Taner Eczanesi		130816166	2	2023-01-03 08:37:00	Nesim	Turkey-node	/Users/akashyadav/Downloads/Turkey/Turkey-node.shp	POINT	36.1583	36.5653	0.0115607	2	173	1	0.0136986	73
303	84	83	10152328617	pharmacy	pharmacy	Yeni Pazar Eczanesi		130816166	2	2023-01-03 08:37:00	Nesim	Turkey-node	/Users/akashyadav/Downloads/Turkey/Turkey-node.shp	POINT	36.1587	36.5653	0.0115607	2	173	1	0.0136986	73
304	90	89	10152328419	pharmacy	pharmacy	Temizkan Eczanesi		130816166	2	2023-01-03 08:37:00	Nesim	Turkey-node	/Users/akashyadav/Downloads/Turkey/Turkey-node.shp	POINT	36.1579	36.5653	0.0115607	2	173	1	0.0136986	73
305	73	72	10152215721	pharmacy	pharmacy	Emek Eczanesi		130816166	2	2023-01-03 08:37:00	Nesim	Turkey-node	/Users/akashyadav/Downloads/Turkey/Turkey-node.shp	POINT	36.1576	36.5654	0.0115607	2	173	1	0.0136986	73
306	85	84	10152328418	pharmacy	pharmacy	Songü Eczanesi		130816166	2	2023-01-03 08:37:00	Nesim	Turkey-node	/Users/akashyadav/Downloads/Turkey/Turkey-node.shp	POINT	36.1588	36.5655	0.0115607	2	173	1	0.0136986	73
307	97	96	10152328119	pharmacy	pharmacy	?enel Eczanesi		130816166	2	2023-01-03 08:37:00	Nesim	Turkey-node	/Users/akashyadav/Downloads/Turkey/Turkey-node.shp	POINT	36.1589	36.5655	0.0115607	2	173	1	0.0136986	73
308	103	102	10152215718	pharmacy	pharmacy	Gürsel Eczanesi		132170649	3	2023-02-06 18:45:00	Mertunga	Turkey-node	/Users/akashyadav/Downloads/Turkey/Turkey-node.shp	POINT	36.1514	36.5665	0	0	121	0	0	72
309	83	82	10152328217	pharmacy	pharmacy	Vitamin Eczanesi		130816166	2	2023-01-03 08:37:00	Nesim	Turkey-node	/Users/akashyadav/Downloads/Turkey/Turkey-node.shp	POINT	36.1516	36.5667	0.346667	52	150	0	0	72
310	89	88	10152328317	pharmacy	pharmacy	Dalyan Eczanesi		130816166	2	2023-01-03 08:37:00	Nesim	Turkey-node	/Users/akashyadav/Downloads/Turkey/Turkey-node.shp	POINT	36.1518	36.5668	0.346667	52	150	0	0	72
311	87	86	10152328117	pharmacy	pharmacy	Deveci Eczanesi		130816166	2	2023-01-03 08:37:00	Nesim	Turkey-node	/Users/akashyadav/Downloads/Turkey/Turkey-node.shp	POINT	36.1452	36.5675	0.0250784	8	319	0	0	120
312	88	87	10152215719	pharmacy	pharmacy	Öncel Eczanesi		130816166	2	2023-01-03 08:37:00	Nesim	Turkey-node	/Users/akashyadav/Downloads/Turkey/Turkey-node.shp	POINT	36.1517	36.5692	0.346667	52	150	6	0.0550459	109
313	94	93	10152328121	pharmacy	pharmacy	Tu?çe Eczanesi		130816166	2	2023-01-03 08:37:00	Nesim	Turkey-node	/Users/akashyadav/Downloads/Turkey/Turkey-node.shp	POINT	36.1598	36.5698	0.147239	24	163	1	0.0142857	70
314	22	21	10152215724	pharmacy		Akgün Eczanesi		128407214	1	2022-11-02 19:13:00	Nesim	Turkey-node	/Users/akashyadav/Downloads/Turkey/Turkey-node.shp	POINT	36.1638	36.5698	0.0612245	12	196	0	0	35
315	6	5	7925672686	pharmacy	pharmacy	?lkcan Eczanesi		126972040	2	2022-10-04 05:35:00	Nesim	Turkey-node	/Users/akashyadav/Downloads/Turkey/Turkey-node.shp	POINT	36.1641	36.5698	0.0612245	12	196	0	0	35
316	16	15	10152215725	pharmacy		Sahil Eczanesi		128407214	1	2022-11-02 19:13:00	Nesim	Turkey-node	/Users/akashyadav/Downloads/Turkey/Turkey-node.shp	POINT	36.1642	36.5698	0.0612245	12	196	0	0	35
317	28	27	10152328318	pharmacy		Gülçin Turgut Eczanesi		128407214	1	2022-11-02 19:13:00	Nesim	Turkey-node	/Users/akashyadav/Downloads/Turkey/Turkey-node.shp	POINT	36.1642	36.5698	0.0612245	12	196	0	0	35
318	2	1	7925573665	pharmacy	pharmacy	Atakan Eczanesi		126972040	2	2022-10-04 05:35:00	Nesim	Turkey-node	/Users/akashyadav/Downloads/Turkey/Turkey-node.shp	POINT	36.1643	36.5698	0.0612245	12	196	0	0	35
319	139	138	10694262460	pharmacy	pharmacy	Akgun Eczanesi		133030445	1	2023-02-26 06:45:00	yvonnepaje	Turkey-node	/Users/akashyadav/Downloads/Turkey/Turkey-node.shp	POINT	36.1638	36.5699	0.0612245	12	196	0	0	35
320	23	22	10152215723	pharmacy		Tertemiz Eczanesi		128407214	1	2022-11-02 19:13:00	Nesim	Turkey-node	/Users/akashyadav/Downloads/Turkey/Turkey-node.shp	POINT	36.1634	36.57	0.0612245	12	196	0	0	35
321	15	14	10152215726	pharmacy		Kervan Eczanesi		128407214	1	2022-11-02 19:13:00	Nesim	Turkey-node	/Users/akashyadav/Downloads/Turkey/Turkey-node.shp	POINT	36.1644	36.57	0.0612245	12	196	0	0	35
322	3	2	7925669662	pharmacy	pharmacy	Aksoy Eczanesi		126972040	2	2022-10-04 05:35:00	Nesim	Turkey-node	/Users/akashyadav/Downloads/Turkey/Turkey-node.shp	POINT	36.1633	36.57	0.0612245	12	196	0	0	35
323	100	99	10152215722	pharmacy	pharmacy	Hasan Ek?i Eczanesi		130816166	2	2023-01-03 08:37:00	Nesim	Turkey-node	/Users/akashyadav/Downloads/Turkey/Turkey-node.shp	POINT	36.1599	36.57	0.147239	24	163	2	0.025641	78
324	14	13	10152328319	pharmacy		Yeni Pertev Eczanesi		128407214	1	2022-11-02 19:13:00	Nesim	Turkey-node	/Users/akashyadav/Downloads/Turkey/Turkey-node.shp	POINT	36.1644	36.5701	0.0612245	12	196	0	0	35
325	134	133	10693473403	pharmacy	pharmacy	Yonca Eczanesi		133017371	1	2023-02-25 18:24:00	JoshuaOrais	Turkey-node	/Users/akashyadav/Downloads/Turkey/Turkey-node.shp	POINT	36.1685	36.5719	0.01	1	100	0	0	74
326	21	20	10152328320	pharmacy		Bar?? Eczanesi		128407252	1	2022-11-02 19:14:00	Nesim	Turkey-node	/Users/akashyadav/Downloads/Turkey/Turkey-node.shp	POINT	36.1736	36.5724	0	0	730	0	0	352
327	26	25	10152328127	pharmacy		M?s?rl? Eczanesi		128407273	1	2022-11-02 19:15:00	Nesim	Turkey-node	/Users/akashyadav/Downloads/Turkey/Turkey-node.shp	POINT	36.174	36.5724	0	0	730	0	0	352
328	33	32	10152376317	pharmacy		Derya Eczanesi		128408115	1	2022-11-02 19:42:00	Nesim	Turkey-node	/Users/akashyadav/Downloads/Turkey/Turkey-node.shp	POINT	36.1948	36.5728	0	0	336	1	0.00552486	181
329	82	81	10152329717	pharmacy	pharmacy	Do?u? Eczanesi		130816166	2	2023-01-03 08:37:00	Nesim	Turkey-node	/Users/akashyadav/Downloads/Turkey/Turkey-node.shp	POINT	36.1789	36.5736	0	0	644	2	0.00664452	301
330	20	19	10152328122	pharmacy		Pehlivan Eczanesi		128407214	1	2022-11-02 19:13:00	Nesim	Turkey-node	/Users/akashyadav/Downloads/Turkey/Turkey-node.shp	POINT	36.1615	36.575	0	0	42	0	0	30
331	154	153	10152376418	pharmacy	pharmacy	Bizim Eczanesi		133041759	2	2023-02-26 13:06:00	mikko_tamura	Turkey-node	/Users/akashyadav/Downloads/Turkey/Turkey-node.shp	POINT	36.1885	36.5751	0.034965	5	143	0	0	116
332	29	28	10152376417	pharmacy		Emin Eczanesi		128408115	1	2022-11-02 19:42:00	Nesim	Turkey-node	/Users/akashyadav/Downloads/Turkey/Turkey-node.shp	POINT	36.1889	36.5756	0.034965	5	143	0	0	116
333	112	111	10152376517	pharmacy		Nilüfer Eczanesi		132366477	2	2023-02-10 15:32:00	orlando706	Turkey-node	/Users/akashyadav/Downloads/Turkey/Turkey-node.shp	POINT	36.189	36.5759	0.034965	5	143	0	0	116
334	1	0	4264083091	pharmacy	pharmacy	Körfez eczanesi	Halime özel	71079043	2	2019-06-09 19:12:00	Nesim	Turkey-node	/Users/akashyadav/Downloads/Turkey/Turkey-node.shp	POINT	36.1708	36.5765	0	0	603	0	0	233
335	148	147	10152328123	pharmacy	pharmacy	Akdeniz Eczanesi		133037614	2	2023-02-26 11:11:00	JoshuaOrais	Turkey-node	/Users/akashyadav/Downloads/Turkey/Turkey-node.shp	POINT	36.1678	36.5783	0.0296053	9	304	0	0	217
336	13	12	10152328125	pharmacy		Ayça Eczanesi		128407214	1	2022-11-02 19:13:00	Nesim	Turkey-node	/Users/akashyadav/Downloads/Turkey/Turkey-node.shp	POINT	36.1704	36.579	0	0	603	0	0	251
337	113	112	10152215727	pharmacy	pharmacy	Dumlup?nar Eczanesi		132366593	2	2023-02-10 15:34:00	edagulbaris	Turkey-node	/Users/akashyadav/Downloads/Turkey/Turkey-node.shp	POINT	36.1701	36.579	0	0	565	0	0	217
338	24	23	10152328124	pharmacy		Nihal Eczanesi		128407214	1	2022-11-02 19:13:00	Nesim	Turkey-node	/Users/akashyadav/Downloads/Turkey/Turkey-node.shp	POINT	36.1699	36.579	0	0	565	0	0	217
339	69	68	10155358617	pharmacy		Emre Eczanesi		128452771	1	2022-11-03 19:23:00	Nesim	Turkey-node	/Users/akashyadav/Downloads/Turkey/Turkey-node.shp	POINT	36.1397	36.5791	0	0	72	0	0	41
340	25	24	10152328420	pharmacy		Hal Eczanesi		128407214	1	2022-11-02 19:13:00	Nesim	Turkey-node	/Users/akashyadav/Downloads/Turkey/Turkey-node.shp	POINT	36.1654	36.5793	0.0296053	9	304	1	0.012987	77
341	32	31	10152376518	pharmacy		?lker Eczanesi		128408115	1	2022-11-02 19:42:00	Nesim	Turkey-node	/Users/akashyadav/Downloads/Turkey/Turkey-node.shp	POINT	36.1974	36.5793	0	0	221	0	0	141
342	31	30	10152376318	pharmacy		Gözde Bahar Eczanesi		128408115	1	2022-11-02 19:42:00	Nesim	Turkey-node	/Users/akashyadav/Downloads/Turkey/Turkey-node.shp	POINT	36.1979	36.5794	0	0	221	0	0	141
343	64	63	10154793617	pharmacy		Nilgün Öcel Eczanesi		128441928	1	2022-11-03 14:24:00	Nesim	Turkey-node	/Users/akashyadav/Downloads/Turkey/Turkey-node.shp	POINT	36.1738	36.5807	0.014553	7	481	0	0	251
344	51	50	10154793717	pharmacy		Melike Koç Eczanesi		128441928	1	2022-11-03 14:24:00	Nesim	Turkey-node	/Users/akashyadav/Downloads/Turkey/Turkey-node.shp	POINT	36.1737	36.5807	0.014553	7	481	0	0	251
345	159	158	10152376320	pharmacy	pharmacy	Selin Satar Eczanesi		133278655	2	2023-03-04 07:04:00	Doyun Kim	Turkey-node	/Users/akashyadav/Downloads/Turkey/Turkey-node.shp	POINT	36.1741	36.5808	0.014553	7	481	4	0.0350877	114
346	160	159	10152376321	pharmacy	pharmacy	Tümkaya Eczanesi		133278655	2	2023-03-04 07:04:00	Doyun Kim	Turkey-node	/Users/akashyadav/Downloads/Turkey/Turkey-node.shp	POINT	36.1739	36.5808	0.014553	7	481	4	0.0350877	114
347	34	33	10152376617	pharmacy		Kevser Eczanesi		128408115	1	2022-11-02 19:42:00	Nesim	Turkey-node	/Users/akashyadav/Downloads/Turkey/Turkey-node.shp	POINT	36.1743	36.5808	0.0301887	8	265	4	0.0350877	114
348	57	56	10154793718	pharmacy		Ümit Eczanesi		128441928	1	2022-11-03 14:24:00	Nesim	Turkey-node	/Users/akashyadav/Downloads/Turkey/Turkey-node.shp	POINT	36.1734	36.5809	0.0301887	8	265	0	0	251
349	52	51	10154793517	pharmacy		Betül Eczanesi		128441928	1	2022-11-03 14:24:00	Nesim	Turkey-node	/Users/akashyadav/Downloads/Turkey/Turkey-node.shp	POINT	36.1739	36.5809	0.0301887	8	265	4	0.0350877	114
350	81	80	10155358125	pharmacy	pharmacy	Vita Eczanesi		130816166	2	2023-01-03 08:37:00	Nesim	Turkey-node	/Users/akashyadav/Downloads/Turkey/Turkey-node.shp	POINT	36.1435	36.5814	0	0	131	0	0	73
351	120	119	10689193581	pharmacy	pharmacy	Oztan Pharmacy		132941441	1	2023-02-23 19:58:00	sagarawrz07	Turkey-node	/Users/akashyadav/Downloads/Turkey/Turkey-node.shp	POINT	36.1764	36.5815	0.0347594	13	374	4	0.0350877	114
352	131	130	10693245488	pharmacy	pharmacy	Kevser Eczanesi		133014455	1	2023-02-25 17:07:00	yvonnepaje	Turkey-node	/Users/akashyadav/Downloads/Turkey/Turkey-node.shp	POINT	36.1763	36.5815	0.0347594	13	374	4	0.0350877	114
353	93	92	10152376319	pharmacy	pharmacy	Ebru Eczanesi		130816166	2	2023-01-03 08:37:00	Nesim	Turkey-node	/Users/akashyadav/Downloads/Turkey/Turkey-node.shp	POINT	36.1934	36.5817	0.0215827	3	139	1	0.0113636	88
354	92	91	10152376419	pharmacy	pharmacy	Özgecan Eczanesi		130816166	2	2023-01-03 08:37:00	Nesim	Turkey-node	/Users/akashyadav/Downloads/Turkey/Turkey-node.shp	POINT	36.1939	36.5817	0.0215827	3	139	1	0.0113636	88
355	39	38	10154793719	pharmacy		Ba?ar Eczanesi		128441928	1	2022-11-03 14:24:00	Nesim	Turkey-node	/Users/akashyadav/Downloads/Turkey/Turkey-node.shp	POINT	36.1727	36.5819	0.0301887	8	265	9	0.0775862	116
356	158	157	10154793518	pharmacy		Çarem Eczanesi		133274668	2	2023-03-04 01:03:00	jwalseth	Turkey-node	/Users/akashyadav/Downloads/Turkey/Turkey-node.shp	POINT	36.1728	36.5821	0.0301887	8	265	9	0.0775862	116
357	157	156	10154793618	pharmacy	pharmacy	Turgut Eczanesi		133274668	3	2023-03-04 01:03:00	jwalseth	Turkey-node	/Users/akashyadav/Downloads/Turkey/Turkey-node.shp	POINT	36.1729	36.5823	0.0301887	8	265	9	0.0775862	116
358	146	145	10152328126	pharmacy	pharmacy	Çankaya Eczanesi		133037052	2	2023-02-26 10:55:00	JoshuaOrais	Turkey-node	/Users/akashyadav/Downloads/Turkey/Turkey-node.shp	POINT	36.1685	36.5823	0.0684039	21	307	0	0	121
359	30	29	10152376421	pharmacy		Anka Defne Eczanesi		128408115	1	2022-11-02 19:42:00	Nesim	Turkey-node	/Users/akashyadav/Downloads/Turkey/Turkey-node.shp	POINT	36.1749	36.5824	0.0301887	8	265	4	0.0350877	114
360	36	35	10154794117	pharmacy		Dilara Eczanesi		128441928	1	2022-11-03 14:24:00	Nesim	Turkey-node	/Users/akashyadav/Downloads/Turkey/Turkey-node.shp	POINT	36.1726	36.5825	0.0301887	8	265	9	0.0775862	116
361	142	141	10694401763	pharmacy	pharmacy	Turhan Eczanesi		133033890	1	2023-02-26 09:18:00	JoshuaOrais	Turkey-node	/Users/akashyadav/Downloads/Turkey/Turkey-node.shp	POINT	36.1727	36.5825	0.0301887	8	265	9	0.0775862	116
362	143	142	10154794217	pharmacy	pharmacy	Ta?k?n Eczanesi		133033971	2	2023-02-26 09:21:00	JoshuaOrais	Turkey-node	/Users/akashyadav/Downloads/Turkey/Turkey-node.shp	POINT	36.1727	36.5826	0.0301887	8	265	9	0.0775862	116
363	116	115	10680221361	pharmacy	pharmacy	Hayat Eczanesi		132783407	1	2023-02-20 10:19:00	unen	Turkey-node	/Users/akashyadav/Downloads/Turkey/Turkey-node.shp	POINT	36.1748	36.5826	0.0301887	8	265	4	0.0350877	114
364	151	150	10694606367	pharmacy	pharmacy	Sigorta Eczanesi		133038018	1	2023-02-26 11:22:00	mikko_tamura	Turkey-node	/Users/akashyadav/Downloads/Turkey/Turkey-node.shp	POINT	36.1748	36.5826	0.0301887	8	265	4	0.0350877	114
365	46	45	10154793720	pharmacy		An?l Eczanesi		128441928	1	2022-11-03 14:24:00	Nesim	Turkey-node	/Users/akashyadav/Downloads/Turkey/Turkey-node.shp	POINT	36.1729	36.5826	0.0301887	8	265	9	0.0775862	116
366	124	123	10692927783	pharmacy	pharmacy	Anadolu Eczanesi		133005904	1	2023-02-25 13:52:00	JoshuaOrais	Turkey-node	/Users/akashyadav/Downloads/Turkey/Turkey-node.shp	POINT	36.1748	36.5826	0.0301887	8	265	4	0.0350877	114
367	129	128	10693198099	pharmacy	pharmacy	Bora Eczanesi		133011629	1	2023-02-25 16:03:00	Chisom Okwuchi	Turkey-node	/Users/akashyadav/Downloads/Turkey/Turkey-node.shp	POINT	36.1748	36.5827	0.0301887	8	265	4	0.0350877	114
368	122	121	10692845612	pharmacy	pharmacy	Sile Eczanesi		133004252	1	2023-02-25 13:05:00	mikko_tamura	Turkey-node	/Users/akashyadav/Downloads/Turkey/Turkey-node.shp	POINT	36.1748	36.5827	0.0301887	8	265	4	0.0350877	114
369	56	55	10154793520	pharmacy		Hülya Eczanesi		128441928	1	2022-11-03 14:24:00	Nesim	Turkey-node	/Users/akashyadav/Downloads/Turkey/Turkey-node.shp	POINT	36.1729	36.5827	0.0301887	8	265	9	0.0775862	116
370	37	36	10154794218	pharmacy		Öyküm Eczanesi		128441928	1	2022-11-03 14:24:00	Nesim	Turkey-node	/Users/akashyadav/Downloads/Turkey/Turkey-node.shp	POINT	36.173	36.5827	0.0301887	8	265	9	0.0775862	116
371	144	143	10694507845	pharmacy	pharmacy	Oykum Eczanesi		133035495	1	2023-02-26 10:14:00	JoshuaOrais	Turkey-node	/Users/akashyadav/Downloads/Turkey/Turkey-node.shp	POINT	36.1748	36.5827	0.0301887	8	265	4	0.0350877	114
372	45	44	10154794118	pharmacy		Bora Eczanesi		128441928	1	2022-11-03 14:24:00	Nesim	Turkey-node	/Users/akashyadav/Downloads/Turkey/Turkey-node.shp	POINT	36.1727	36.5827	0.0301887	8	265	9	0.0775862	116
373	114	113	10154793521	pharmacy	pharmacy	Can Eczanesi		132382271	2	2023-02-10 21:28:00	aysima3	Turkey-node	/Users/akashyadav/Downloads/Turkey/Turkey-node.shp	POINT	36.1731	36.5828	0.0301887	8	265	9	0.0775862	116
374	123	122	10692873277	pharmacy	pharmacy	Ceren Eczanesi		133004721	1	2023-02-25 13:20:00	JoshuaOrais	Turkey-node	/Users/akashyadav/Downloads/Turkey/Turkey-node.shp	POINT	36.1647	36.5828	0.0684039	21	307	4	0.0229885	174
375	40	39	10154793519	pharmacy		Anadolu Eczanesi		128441928	1	2022-11-03 14:24:00	Nesim	Turkey-node	/Users/akashyadav/Downloads/Turkey/Turkey-node.shp	POINT	36.1728	36.5828	0.0301887	8	265	9	0.0775862	116
376	67	66	10154794119	pharmacy		Sigorta Eczanesi		128441928	1	2022-11-03 14:24:00	Nesim	Turkey-node	/Users/akashyadav/Downloads/Turkey/Turkey-node.shp	POINT	36.1726	36.5828	0.0301887	8	265	9	0.0775862	116
377	55	54	10154793721	pharmacy		Öner Murat Eczanesi		128441928	1	2022-11-03 14:24:00	Nesim	Turkey-node	/Users/akashyadav/Downloads/Turkey/Turkey-node.shp	POINT	36.1732	36.5828	0.0301887	8	265	9	0.0775862	116
378	54	53	10154794317	pharmacy		Hayat Eczanesi		128441928	1	2022-11-03 14:24:00	Nesim	Turkey-node	/Users/akashyadav/Downloads/Turkey/Turkey-node.shp	POINT	36.1733	36.5829	0.0301887	8	265	9	0.0775862	116
379	41	40	10154794120	pharmacy		Bolattürk Eczanesi		128441928	1	2022-11-03 14:24:00	Nesim	Turkey-node	/Users/akashyadav/Downloads/Turkey/Turkey-node.shp	POINT	36.1727	36.5829	0.0301887	8	265	9	0.0775862	116
380	42	41	10154794121	pharmacy		Saraç Eczanesi		128441928	1	2022-11-03 14:24:00	Nesim	Turkey-node	/Users/akashyadav/Downloads/Turkey/Turkey-node.shp	POINT	36.1734	36.5829	0.0301887	8	265	9	0.0775862	116
381	127	126	10693089724	pharmacy	pharmacy	Enes Eczanesi		133009129	1	2023-02-25 15:11:00	ligawnageographer	Turkey-node	/Users/akashyadav/Downloads/Turkey/Turkey-node.shp	POINT	36.1687	36.5831	0.134545	37	275	0	0	121
382	132	131	10693319764	pharmacy	pharmacy	Aksoy Eczanesi		133014729	1	2023-02-25 17:13:00	JoshuaOrais	Turkey-node	/Users/akashyadav/Downloads/Turkey/Turkey-node.shp	POINT	36.1703	36.5832	0.134545	37	275	9	0.0775862	116
383	59	58	10154793724	pharmacy		?anl? Eczanesi		128441928	1	2022-11-03 14:25:00	Nesim	Turkey-node	/Users/akashyadav/Downloads/Turkey/Turkey-node.shp	POINT	36.1689	36.5836	0.134545	37	275	5	0.045045	111
384	47	46	10154794319	pharmacy		Ali Temiz Eczanesi		128441928	1	2022-11-03 14:25:00	Nesim	Turkey-node	/Users/akashyadav/Downloads/Turkey/Turkey-node.shp	POINT	36.1668	36.5843	0.0357143	12	336	5	0.045045	111
385	48	47	10154794122	pharmacy		Elif Eczanesi		128441928	1	2022-11-03 14:24:00	Nesim	Turkey-node	/Users/akashyadav/Downloads/Turkey/Turkey-node.shp	POINT	36.1594	36.5845	0	0	386	2	0.00947867	211
386	50	49	10154794320	pharmacy		Dal Eczanesi		128441928	1	2022-11-03 14:25:00	Nesim	Turkey-node	/Users/akashyadav/Downloads/Turkey/Turkey-node.shp	POINT	36.1693	36.5848	0.134545	37	275	5	0.045045	111
387	61	60	4264091191	pharmacy	pharmacy	Körfez eczanesi	Halime özel	128441928	3	2022-11-03 14:24:00	Nesim	Turkey-node	/Users/akashyadav/Downloads/Turkey/Turkey-node.shp	POINT	36.1692	36.5851	0.134545	37	275	5	0.045045	111
388	152	151	10694610204	pharmacy	pharmacy	Dal Eczanesi		133038487	1	2023-02-26 11:33:00	yvonnepaje	Turkey-node	/Users/akashyadav/Downloads/Turkey/Turkey-node.shp	POINT	36.1695	36.5853	0.134545	37	275	5	0.045045	111
389	125	124	10692970774	pharmacy	pharmacy	Fetih Eczanesi		133007023	1	2023-02-25 14:18:00	JoshuaOrais	Turkey-node	/Users/akashyadav/Downloads/Turkey/Turkey-node.shp	POINT	36.1669	36.5854	0.0357143	12	336	5	0.045045	111
390	155	154	10694799818	pharmacy	pharmacy	Cem Eczanesi		133042692	1	2023-02-26 13:30:00	mikko_tamura	Turkey-node	/Users/akashyadav/Downloads/Turkey/Turkey-node.shp	POINT	36.166	36.5854	0.0357143	12	336	0	0	98
391	133	132	10693389545	pharmacy	pharmacy	Buyukkal Eczanesi		133016380	1	2023-02-25 17:55:00	JoshuaOrais	Turkey-node	/Users/akashyadav/Downloads/Turkey/Turkey-node.shp	POINT	36.1717	36.5854	0.0443686	13	293	12	0.11215	107
392	119	118	10689160295	pharmacy	pharmacy	Oztan Pharmacy		132941384	1	2023-02-23 19:56:00	sagarawrz07	Turkey-node	/Users/akashyadav/Downloads/Turkey/Turkey-node.shp	POINT	36.1676	36.5855	0.0357143	12	336	5	0.045045	111
393	38	37	10154793523	pharmacy		Kahraman Eczanesi		128441928	1	2022-11-03 14:25:00	Nesim	Turkey-node	/Users/akashyadav/Downloads/Turkey/Turkey-node.shp	POINT	36.1698	36.5861	0.0057971	2	345	5	0.045045	111
394	58	57	10154793524	pharmacy		Arzu Eczanesi		128441928	1	2022-11-03 14:25:00	Nesim	Turkey-node	/Users/akashyadav/Downloads/Turkey/Turkey-node.shp	POINT	36.1735	36.5863	0.0443686	13	293	12	0.11215	107
395	65	64	10154794321	pharmacy		Bahar Tecik Eczanesi		128441928	1	2022-11-03 14:25:00	Nesim	Turkey-node	/Users/akashyadav/Downloads/Turkey/Turkey-node.shp	POINT	36.1737	36.5865	0.0443686	13	293	12	0.11215	107
396	43	42	10154793726	pharmacy		Yazar Eczanesi		128441928	1	2022-11-03 14:25:00	Nesim	Turkey-node	/Users/akashyadav/Downloads/Turkey/Turkey-node.shp	POINT	36.1717	36.5866	0.0443686	13	293	12	0.11215	107
397	126	125	10693035661	pharmacy	pharmacy	Asl? Eczanesi		133008317	1	2023-02-25 14:50:00	mikko_tamura	Turkey-node	/Users/akashyadav/Downloads/Turkey/Turkey-node.shp	POINT	36.1726	36.5869	0.0443686	13	293	12	0.11215	107
398	136	135	10694177415	pharmacy	pharmacy	Lale Eczanesi		133029457	1	2023-02-26 05:32:00	yvonnepaje	Turkey-node	/Users/akashyadav/Downloads/Turkey/Turkey-node.shp	POINT	36.1726	36.5869	0.0443686	13	293	12	0.11215	107
399	53	52	10154793725	pharmacy		Tolun Eczanesi		128441928	1	2022-11-03 14:25:00	Nesim	Turkey-node	/Users/akashyadav/Downloads/Turkey/Turkey-node.shp	POINT	36.1684	36.5872	0.0057971	2	345	1	0.00900901	111
400	130	129	10693271662	pharmacy	pharmacy	Sanl? Eczanesi		133013367	1	2023-02-25 16:41:00	JoshuaOrais	Turkey-node	/Users/akashyadav/Downloads/Turkey/Turkey-node.shp	POINT	36.1703	36.5873	0.0057971	2	345	12	0.11215	107
401	140	139	10694258061	pharmacy	pharmacy	Palmiye Eczanesi		133030394	1	2023-02-26 06:42:00	yvonnepaje	Turkey-node	/Users/akashyadav/Downloads/Turkey/Turkey-node.shp	POINT	36.1703	36.5873	0.0057971	2	345	12	0.11215	107
402	128	127	10693118838	pharmacy	pharmacy	Tolun Eczanesi		133009676	1	2023-02-25 15:22:00	ligawnageographer	Turkey-node	/Users/akashyadav/Downloads/Turkey/Turkey-node.shp	POINT	36.1684	36.5873	0.0057971	2	345	1	0.00900901	111
403	153	152	10694733030	pharmacy	pharmacy	Korfez Eczanesi		133041728	1	2023-02-26 13:05:00	mikko_tamura	Turkey-node	/Users/akashyadav/Downloads/Turkey/Turkey-node.shp	POINT	36.1703	36.5874	0.0057971	2	345	12	0.11215	107
404	49	48	10154794318	pharmacy		Esra Eczanesi		128441928	1	2022-11-03 14:25:00	Nesim	Turkey-node	/Users/akashyadav/Downloads/Turkey/Turkey-node.shp	POINT	36.1627	36.5874	0	0	406	0	0	145
405	44	43	10154793723	pharmacy		Severo?lu Eczanesi		128441928	1	2022-11-03 14:25:00	Nesim	Turkey-node	/Users/akashyadav/Downloads/Turkey/Turkey-node.shp	POINT	36.1626	36.5875	0	0	406	0	0	145
406	102	101	10154793722	pharmacy	pharmacy	Cemil Eczanesi		130971455	2	2023-01-07 07:56:00	Nehirr	Turkey-node	/Users/akashyadav/Downloads/Turkey/Turkey-node.shp	POINT	36.1603	36.5876	0	0	406	0	0	145
407	60	59	10154793727	pharmacy		Dinçer Eczanesi		128441928	1	2022-11-03 14:25:00	Nesim	Turkey-node	/Users/akashyadav/Downloads/Turkey/Turkey-node.shp	POINT	36.1715	36.5878	0.0057971	2	345	12	0.11215	107
408	137	136	10694247392	pharmacy	pharmacy	Iskenderun Eczanesi		133029875	1	2023-02-26 06:08:00	yvonnepaje	Turkey-node	/Users/akashyadav/Downloads/Turkey/Turkey-node.shp	POINT	36.1694	36.5881	0.0057971	2	345	1	0.00900901	111
409	66	65	10154793728	pharmacy		?skenderun Eczanesi		128441928	1	2022-11-03 14:25:00	Nesim	Turkey-node	/Users/akashyadav/Downloads/Turkey/Turkey-node.shp	POINT	36.1693	36.5882	0.0057971	2	345	1	0.00900901	111
410	135	134	10694209946	pharmacy	pharmacy	Ozen Eczanesi		133029090	1	2023-02-26 04:51:00	JoshuaOrais	Turkey-node	/Users/akashyadav/Downloads/Turkey/Turkey-node.shp	POINT	36.1621	36.5883	0	0	406	0	0	145
411	145	144	10694470128	pharmacy	pharmacy	Kanatl? Eczanesi		133036073	1	2023-02-26 10:29:00	JoshuaOrais	Turkey-node	/Users/akashyadav/Downloads/Turkey/Turkey-node.shp	POINT	36.1752	36.5884	0.0045045	1	222	1	0.0151515	66
412	104	103	7928452969	pharmacy	pharmacy	Palmiye Eczanesi		132179090	3	2023-02-06 22:17:00	Nehirr	Turkey-node	/Users/akashyadav/Downloads/Turkey/Turkey-node.shp	POINT	36.17	36.5889	0.0057971	2	345	1	0.00900901	111
413	62	61	10154794517	pharmacy		Kanatl? Eczanesi		128441928	1	2022-11-03 14:25:00	Nesim	Turkey-node	/Users/akashyadav/Downloads/Turkey/Turkey-node.shp	POINT	36.1684	36.5892	0	0	303	1	0.00900901	111
414	7	6	7928408857	pharmacy	pharmacy	Liman Eczanesi		103834089	2	2021-04-29 10:00:00	Alikam	Turkey-node	/Users/akashyadav/Downloads/Turkey/Turkey-node.shp	POINT	36.1752	36.5894	0.0045045	1	222	1	0.0151515	66
415	150	149	7928447210	pharmacy	pharmacy	Murat Eczanesi		133037970	3	2023-02-26 11:20:00	JoshuaOrais	Turkey-node	/Users/akashyadav/Downloads/Turkey/Turkey-node.shp	POINT	36.1683	36.5894	0	0	303	1	0.00900901	111
416	156	155	10694827663	pharmacy	pharmacy	Elif Eczanesi		133042946	1	2023-02-26 13:37:00	yvonnepaje	Turkey-node	/Users/akashyadav/Downloads/Turkey/Turkey-node.shp	POINT	36.1679	36.5895	0	0	303	1	0.00900901	111
417	118	117	7928448655	pharmacy	pharmacy	Özkaya Eczanesi		132898487	3	2023-02-22 20:20:00	unen	Turkey-node	/Users/akashyadav/Downloads/Turkey/Turkey-node.shp	POINT	36.167	36.5895	0	0	303	1	0.00900901	111
418	63	62	7928408856	pharmacy	pharmacy	Karaali Eczanesi		128441928	3	2022-11-03 14:24:00	Nesim	Turkey-node	/Users/akashyadav/Downloads/Turkey/Turkey-node.shp	POINT	36.1677	36.5896	0	0	303	1	0.00900901	111
419	147	146	10694546873	pharmacy	pharmacy	Karaali Eczanesi		133037101	1	2023-02-26 10:57:00	yvonnepaje	Turkey-node	/Users/akashyadav/Downloads/Turkey/Turkey-node.shp	POINT	36.1676	36.5896	0	0	303	1	0.00900901	111
420	70	69	10154793522	pharmacy	pharmacy	Özel Eczanesi		128785142	2	2022-11-11 16:48:00	Nehirr	Turkey-node	/Users/akashyadav/Downloads/Turkey/Turkey-node.shp	POINT	36.1607	36.5896	0.00204918	1	488	0	0	145
421	141	140	10694287131	pharmacy	pharmacy	Dogus Eczanesi		133030383	1	2023-02-26 06:41:00	yvonnepaje	Turkey-node	/Users/akashyadav/Downloads/Turkey/Turkey-node.shp	POINT	36.1704	36.5897	0.00873362	2	229	0	0	89
422	149	148	10694598853	pharmacy	pharmacy	Tuna Eczanesi		133037665	1	2023-02-26 11:12:00	mikko_tamura	Turkey-node	/Users/akashyadav/Downloads/Turkey/Turkey-node.shp	POINT	36.1778	36.5899	0.0769231	6	78	3	0.047619	63
423	121	120	10692605525	pharmacy	pharmacy	Levent Eczanesi		132997293	1	2023-02-25 09:15:00	JoshuaOrais	Turkey-node	/Users/akashyadav/Downloads/Turkey/Turkey-node.shp	POINT	36.1705	36.591	0.00873362	2	229	0	0	89
424	117	116	10686840268	pharmacy	pharmacy	Dostlar Eczanesi		132898380	1	2023-02-22 20:16:00	unen	Turkey-node	/Users/akashyadav/Downloads/Turkey/Turkey-node.shp	POINT	36.1687	36.5915	0.00873362	2	229	0	0	84
425	138	137	10694265246	pharmacy	pharmacy	Kurtulan Eczanesi		133030117	1	2023-02-26 06:24:00	yvonnepaje	Turkey-node	/Users/akashyadav/Downloads/Turkey/Turkey-node.shp	POINT	36.1654	36.5934	0	0	248	0	0	59
426	161	160	10693308716	pharmacy	pharmacy	Yazar Eczanesi		133953346	2	2023-03-21 19:06:00	pedrito1414	Turkey-node	/Users/akashyadav/Downloads/Turkey/Turkey-node.shp	POINT	36.2033	36.6006	0	0	25	0		0
427	163	162	10694832289	pharmacy	pharmacy	Yeni Eczane		133953346	2	2023-03-21 19:06:00	pedrito1414	Turkey-node	/Users/akashyadav/Downloads/Turkey/Turkey-node.shp	POINT	36.2032	36.6007	0	0	25	0		0
428	162	161	10694837649	pharmacy	pharmacy	Yesilp?nar Eczanesi		133953346	2	2023-03-21 19:06:00	pedrito1414	Turkey-node	/Users/akashyadav/Downloads/Turkey/Turkey-node.shp	POINT	36.2033	36.6007	0	0	25	0		0
429	101	100	10722859171	pharmacy	pharmacy	Eczane		133470133	2	2023-03-09 09:07:00	Nesim	Turkey-node	/Users/akashyadav/Downloads/Turkey/Turkey-node.shp	POINT	36.9276	37.5577	0	0	40	0	0	24
430	76	75	10681029862	pharmacy	pharmacy	Serintepe Kevser Eczanesi		132794776	2	2023-02-20 14:48:00	GeoConor	Turkey-node	/Users/akashyadav/Downloads/Turkey/Turkey-node.shp	POINT	36.9189	37.5607	0.0732759	17	232	1	0.0126582	79
431	89	88	10693336496	pharmacy	pharmacy	Yeni Eczane		133015222	1	2023-02-25 17:24:00	JoshuaOrais	Turkey-node	/Users/akashyadav/Downloads/Turkey/Turkey-node.shp	POINT	36.9539	37.5631	0	0	363	1	0.0153846	65
432	54	53	10162770122	pharmacy		Envar Eczanesi		128567210	1	2022-11-06 19:03:00	Nesim	Turkey-node	/Users/akashyadav/Downloads/Turkey/Turkey-node.shp	POINT	36.9072	37.5716	0.00655738	2	305	4	0.0179372	223
433	64	63	10162770226	pharmacy		Karacao?lan Eczanesi		128567210	1	2022-11-06 19:03:00	Nesim	Turkey-node	/Users/akashyadav/Downloads/Turkey/Turkey-node.shp	POINT	36.9057	37.574	0.0286885	14	488	8	0.0311284	257
434	103	102	10686257208	pharmacy	pharmacy	Bertan Eczanesi		134338843	2	2023-03-31 10:38:00	Marvin de Hont	Turkey-node	/Users/akashyadav/Downloads/Turkey/Turkey-node.shp	POINT	36.9345	37.574	0.0252101	9	357	13	0.105691	123
435	77	76	10681016745	pharmacy	pharmacy	Serintepe Kevser Eczanesi		132794872	1	2023-02-20 14:50:00	GeoConor	Turkey-node	/Users/akashyadav/Downloads/Turkey/Turkey-node.shp	POINT	36.9216	37.5742	0.0430108	4	93	6	0.0606061	99
436	1	0	3818279672	pharmacy	pharmacy	?spir Eczanesi		71079043	2	2019-06-09 19:12:00	Nesim	Turkey-node	/Users/akashyadav/Downloads/Turkey/Turkey-node.shp	POINT	36.9336	37.5747	0.129496	36	278	13	0.105691	123
437	82	81	10686407642	pharmacy	pharmacy	Sezer Eczanesi		132892516	1	2023-02-22 17:33:00	yopaseopor	Turkey-node	/Users/akashyadav/Downloads/Turkey/Turkey-node.shp	POINT	36.9331	37.5753	0.129496	36	278	15	0.154639	97
438	104	103	10683126398	pharmacy	pharmacy	Kent Eczanesi		134577730	2	2023-04-06 13:10:00	Marvin de Hont	Turkey-node	/Users/akashyadav/Downloads/Turkey/Turkey-node.shp	POINT	36.9228	37.5753	0.615385	72	117	14	0.358974	39
439	80	79	10683118745	pharmacy	pharmacy	Kent Eczanesi		132832978	1	2023-02-21 12:15:00	GeoConor	Turkey-node	/Users/akashyadav/Downloads/Turkey/Turkey-node.shp	POINT	36.9209	37.5758	0.374233	61	163	25	0.181159	138
440	35	34	10162770225	pharmacy		Gül?ah Eczanesi		128567210	1	2022-11-06 19:03:00	Nesim	Turkey-node	/Users/akashyadav/Downloads/Turkey/Turkey-node.shp	POINT	36.9074	37.5758	0	0	465	10	0.0344828	290
441	51	50	10162763619	pharmacy		Bertan Eczanesi		128567210	1	2022-11-06 19:03:00	Nesim	Turkey-node	/Users/akashyadav/Downloads/Turkey/Turkey-node.shp	POINT	36.907	37.5758	0	0	465	10	0.0344828	290
442	91	90	10693356168	pharmacy	pharmacy	Doga Eczanesi		133016219	1	2023-02-25 17:50:00	JoshuaOrais	Turkey-node	/Users/akashyadav/Downloads/Turkey/Turkey-node.shp	POINT	36.9254	37.5765	0.615385	72	117	26	0.356164	73
443	84	83	10693033991	pharmacy	pharmacy	Aksoy Eczanesi		133008477	2	2023-02-25 14:54:00	mikko_tamura	Turkey-node	/Users/akashyadav/Downloads/Turkey/Turkey-node.shp	POINT	36.9269	37.5777	0.217647	37	170	26	0.356164	73
444	93	92	10694224448	pharmacy	pharmacy	Serefoglu Eczanesi		133029486	1	2023-02-26 05:36:00	yvonnepaje	Turkey-node	/Users/akashyadav/Downloads/Turkey/Turkey-node.shp	POINT	36.9282	37.5782	0.217647	37	170	26	0.356164	73
445	94	93	10694191681	pharmacy	pharmacy	Gunes Eczanesi		133030053	1	2023-02-26 06:20:00	yvonnepaje	Turkey-node	/Users/akashyadav/Downloads/Turkey/Turkey-node.shp	POINT	36.9287	37.5786	0.217647	37	170	26	0.356164	73
446	88	87	10693320859	pharmacy	pharmacy	Avsaroglu Eczanesi		133014295	1	2023-02-25 17:02:00	Chisom Okwuchi	Turkey-node	/Users/akashyadav/Downloads/Turkey/Turkey-node.shp	POINT	36.9286	37.5787	0.217647	37	170	26	0.356164	73
447	67	66	10162494320	pharmacy		Nil Eczanesi		132478380	2	2023-02-13 08:47:00	elifor	Turkey-node	/Users/akashyadav/Downloads/Turkey/Turkey-node.shp	POINT	36.9389	37.5787	0.00321543	1	311	2	0.010989	182
448	28	27	10162763519	pharmacy		Tekin?en Eczanesi		128567210	1	2022-11-06 19:03:00	Nesim	Turkey-node	/Users/akashyadav/Downloads/Turkey/Turkey-node.shp	POINT	36.8565	37.5788	0	0	91	0	0	50
449	69	68	10162494421	pharmacy	pharmacy	Esra Eczanesi		132478380	2	2023-02-13 08:47:00	elifor	Turkey-node	/Users/akashyadav/Downloads/Turkey/Turkey-node.shp	POINT	36.9392	37.5788	0.00321543	1	311	2	0.010989	182
450	99	98	10694663235	pharmacy	pharmacy	Ersoy Eczanesi		133039368	1	2023-02-26 11:58:00	yvonnepaje	Turkey-node	/Users/akashyadav/Downloads/Turkey/Turkey-node.shp	POINT	36.9323	37.5789	0.0322581	9	279	17	0.182796	93
451	59	58	10162770217	pharmacy		Bo?aziçi Eczanesi		128567210	1	2022-11-06 19:03:00	Nesim	Turkey-node	/Users/akashyadav/Downloads/Turkey/Turkey-node.shp	POINT	36.8564	37.579	0	0	91	0	0	50
452	68	67	10654036548	pharmacy	pharmacy	Aslanbey Eczanesi		132478380	2	2023-02-13 08:47:00	elifor	Turkey-node	/Users/akashyadav/Downloads/Turkey/Turkey-node.shp	POINT	36.9388	37.5791	0.00321543	1	311	2	0.010989	182
453	92	91	10693473112	pharmacy	pharmacy	Lokman Eczanesi		133017286	1	2023-02-25 18:21:00	JoshuaOrais	Turkey-node	/Users/akashyadav/Downloads/Turkey/Turkey-node.shp	POINT	36.9324	37.5791	0.0322581	9	279	17	0.182796	93
454	61	60	10162770317	pharmacy		Serpil Eczanesi		128567210	1	2022-11-06 19:03:00	Nesim	Turkey-node	/Users/akashyadav/Downloads/Turkey/Turkey-node.shp	POINT	36.8564	37.5791	0	0	91	0	0	50
455	57	56	10162770117	pharmacy		Cennet Eczanesi		128567210	1	2022-11-06 19:03:00	Nesim	Turkey-node	/Users/akashyadav/Downloads/Turkey/Turkey-node.shp	POINT	36.8562	37.5795	0	0	84	0	0	48
456	39	38	10162763518	pharmacy		Gizem Eczanesi		128567210	1	2022-11-06 19:03:00	Nesim	Turkey-node	/Users/akashyadav/Downloads/Turkey/Turkey-node.shp	POINT	36.8561	37.5795	0	0	84	0	0	48
457	37	36	10162763523	pharmacy		Hilal Eczanesi		128567210	1	2022-11-06 19:03:00	Nesim	Turkey-node	/Users/akashyadav/Downloads/Turkey/Turkey-node.shp	POINT	36.8743	37.5807	0	0	67	0		0
458	31	30	10162763525	pharmacy		Göktu? Eczanesi		128567210	1	2022-11-06 19:03:00	Nesim	Turkey-node	/Users/akashyadav/Downloads/Turkey/Turkey-node.shp	POINT	36.8747	37.5808	0	0	105	0		0
459	45	44	10162763524	pharmacy		Su Eczanesi		128567210	1	2022-11-06 19:03:00	Nesim	Turkey-node	/Users/akashyadav/Downloads/Turkey/Turkey-node.shp	POINT	36.8746	37.5809	0	0	67	0		0
460	85	84	10693072948	pharmacy	pharmacy	Ozkan Eczanesi		133008846	1	2023-02-25 15:04:00	ligawnageographer	Turkey-node	/Users/akashyadav/Downloads/Turkey/Turkey-node.shp	POINT	36.9311	37.581	0.120755	64	530	47	0.150641	312
461	32	31	10162763526	pharmacy		?lhami Eczanesi		128567210	1	2022-11-06 19:03:00	Nesim	Turkey-node	/Users/akashyadav/Downloads/Turkey/Turkey-node.shp	POINT	36.8868	37.5812	0.115385	6	52	0	0	32
462	38	37	10162770121	pharmacy		Hacettepe Eczanesi		128567210	1	2022-11-06 19:03:00	Nesim	Turkey-node	/Users/akashyadav/Downloads/Turkey/Turkey-node.shp	POINT	36.9103	37.5812	0.0958904	14	146	2	0.0238095	84
463	47	46	10162770224	pharmacy		Ersoy Eczanesi		128567210	1	2022-11-06 19:03:00	Nesim	Turkey-node	/Users/akashyadav/Downloads/Turkey/Turkey-node.shp	POINT	36.9103	37.5813	0.0958904	14	146	2	0.0238095	84
464	44	43	10162770220	pharmacy		Eda Eczanesi		128567210	1	2022-11-06 19:03:00	Nesim	Turkey-node	/Users/akashyadav/Downloads/Turkey/Turkey-node.shp	POINT	36.8699	37.5815	0	0	92	0	0	24
465	42	41	8742693108	pharmacy	pharmacy	Akasya Eczanesi		128567210	2	2022-11-06 19:03:00	Nesim	Turkey-node	/Users/akashyadav/Downloads/Turkey/Turkey-node.shp	POINT	36.8735	37.5818	0	0	67	0	0	24
466	90	89	10693398193	pharmacy	pharmacy	Sagl?k Eczanesi		133016257	1	2023-02-25 17:52:00	JoshuaOrais	Turkey-node	/Users/akashyadav/Downloads/Turkey/Turkey-node.shp	POINT	36.9232	37.5829	0.0107066	5	467	19	0.0502645	378
467	100	99	10694793516	pharmacy	pharmacy	Akgul Eczanesi		133042438	1	2023-02-26 13:23:00	mikko_tamura	Turkey-node	/Users/akashyadav/Downloads/Turkey/Turkey-node.shp	POINT	36.9113	37.5831	0.0958904	14	146	7	0.0460526	152
468	24	23	10162763618	pharmacy		Kayar Eczanesi		128567210	1	2022-11-06 19:03:00	Nesim	Turkey-node	/Users/akashyadav/Downloads/Turkey/Turkey-node.shp	POINT	36.8671	37.5838	0	0	92	0	0	38
469	25	24	10162770219	pharmacy		Okan Eczanesi		128567210	1	2022-11-06 19:03:00	Nesim	Turkey-node	/Users/akashyadav/Downloads/Turkey/Turkey-node.shp	POINT	36.8681	37.5838	0	0	92	0	0	38
470	40	39	10162770120	pharmacy		Nâr Eczanesi		128567210	1	2022-11-06 19:03:00	Nesim	Turkey-node	/Users/akashyadav/Downloads/Turkey/Turkey-node.shp	POINT	36.8673	37.584	0	0	92	0	0	38
471	3	2	7173240606	pharmacy	pharmacy			80337415	1	2020-01-30 20:58:00	Ahmet Vehbi Aslantürk	Turkey-node	/Users/akashyadav/Downloads/Turkey/Turkey-node.shp	POINT	36.8794	37.5841	0	0	70	0		0
472	49	48	10162763521	pharmacy		Senel Eczanesi		128567210	1	2022-11-06 19:03:00	Nesim	Turkey-node	/Users/akashyadav/Downloads/Turkey/Turkey-node.shp	POINT	36.8648	37.5843	0	0	64	0	0	36
473	26	25	10162770221	pharmacy		Kerem Eczanesi		128567210	1	2022-11-06 19:03:00	Nesim	Turkey-node	/Users/akashyadav/Downloads/Turkey/Turkey-node.shp	POINT	36.8923	37.5844	0	0	60	0	0	65
474	55	54	10162763522	pharmacy		Esra Büyükdereli Eczanesi		128567210	1	2022-11-06 19:03:00	Nesim	Turkey-node	/Users/akashyadav/Downloads/Turkey/Turkey-node.shp	POINT	36.8699	37.5844	0	0	92	0	0	37
475	41	40	10162770218	pharmacy		Ni?anta?? Eczanesi		128567210	1	2022-11-06 19:03:00	Nesim	Turkey-node	/Users/akashyadav/Downloads/Turkey/Turkey-node.shp	POINT	36.8597	37.5859	0	0	80	0	0	36
476	36	35	10162770223	pharmacy		Koçak Eczanesi		128567210	1	2022-11-06 19:03:00	Nesim	Turkey-node	/Users/akashyadav/Downloads/Turkey/Turkey-node.shp	POINT	36.8952	37.5861	0.00980392	1	102	0	0	65
477	33	32	10162763529	pharmacy		S?hhat Eczanesi		128567210	1	2022-11-06 19:03:00	Nesim	Turkey-node	/Users/akashyadav/Downloads/Turkey/Turkey-node.shp	POINT	36.8951	37.5861	0.00980392	1	102	0	0	65
478	106	105	10162494618	pharmacy		Divanl? Eczanesi		134630108	2	2023-04-07 19:28:00	Sebastien Duthil	Turkey-node	/Users/akashyadav/Downloads/Turkey/Turkey-node.shp	POINT	36.9363	37.5862	0	0	417	7	0.0231788	302
479	81	80	10162763530	pharmacy		Can Eczanesi		132862460	2	2023-02-22 05:31:00	anneeeeeeee	Turkey-node	/Users/akashyadav/Downloads/Turkey/Turkey-node.shp	POINT	36.8944	37.5863	0.00980392	1	102	0	0	65
480	107	106	10162494321	pharmacy		Gamze Eczanesi		134680676	4	2023-04-09 09:53:00	JohnW11	Turkey-node	/Users/akashyadav/Downloads/Turkey/Turkey-node.shp	POINT	36.9362	37.5864	0	0	417	7	0.0231788	302
481	105	104	10162494619	pharmacy		Kümbet Eczanesi		134630108	3	2023-04-07 19:28:00	Sebastien Duthil	Turkey-node	/Users/akashyadav/Downloads/Turkey/Turkey-node.shp	POINT	36.9361	37.5864	0	0	417	7	0.0231788	302
482	58	57	10162770118	pharmacy		Merve Eczanesi		128567210	1	2022-11-06 19:03:00	Nesim	Turkey-node	/Users/akashyadav/Downloads/Turkey/Turkey-node.shp	POINT	36.8612	37.5864	0	0	80	0	0	36
483	62	61	10162763520	pharmacy		Farah Hatipo?lu Eczanesi		128567210	1	2022-11-06 19:03:00	Nesim	Turkey-node	/Users/akashyadav/Downloads/Turkey/Turkey-node.shp	POINT	36.8614	37.5867	0	0	80	0	0	36
484	53	52	10162770222	pharmacy		Dilara Eczanesi		128567210	1	2022-11-06 19:03:00	Nesim	Turkey-node	/Users/akashyadav/Downloads/Turkey/Turkey-node.shp	POINT	36.8949	37.5867	0.00980392	1	102	4	0.08	50
485	27	26	10162770119	pharmacy		Elvin Eczanesi		128567210	1	2022-11-06 19:03:00	Nesim	Turkey-node	/Users/akashyadav/Downloads/Turkey/Turkey-node.shp	POINT	36.8614	37.5868	0	0	80	0	0	36
486	30	29	10162770617	pharmacy		Bahad?r Eczanesi		128567210	1	2022-11-06 19:03:00	Nesim	Turkey-node	/Users/akashyadav/Downloads/Turkey/Turkey-node.shp	POINT	36.8906	37.5882	0	0	72	4	0.0833333	48
487	23	22	10162494818	pharmacy		Gemici Eczanesi		128562816	1	2022-11-06 16:45:00	Nesim	Turkey-node	/Users/akashyadav/Downloads/Turkey/Turkey-node.shp	POINT	36.8349	37.5888	0	0	22	0	0	10
488	17	16	10162487234	pharmacy		Anadolu Eczanesi		128562816	1	2022-11-06 16:45:00	Nesim	Turkey-node	/Users/akashyadav/Downloads/Turkey/Turkey-node.shp	POINT	36.8349	37.5889	0	0	22	0	0	10
489	21	20	10162493843	pharmacy		?r?ad Eczanesi		128562816	1	2022-11-06 16:45:00	Nesim	Turkey-node	/Users/akashyadav/Downloads/Turkey/Turkey-node.shp	POINT	36.8351	37.589	0	0	22	0	0	10
490	2	1	7057955321	pharmacy	pharmacy			78428411	1	2019-12-15 12:21:00	bkrc	Turkey-node	/Users/akashyadav/Downloads/Turkey/Turkey-node.shp	POINT	36.835	37.589	0	0	22	0	0	10
491	13	12	10162494323	pharmacy		Mehpare Eczanesi		128562816	1	2022-11-06 16:45:00	Nesim	Turkey-node	/Users/akashyadav/Downloads/Turkey/Turkey-node.shp	POINT	36.8352	37.5891	0	0	22	0	0	10
492	4	3	10074307446	pharmacy	pharmacy			126972158	1	2022-10-04 05:38:00	Nesim	Turkey-node	/Users/akashyadav/Downloads/Turkey/Turkey-node.shp	POINT	36.8896	37.5892	0.0107527	1	93	0	0	63
493	6	5	10074307445	pharmacy	pharmacy			126972158	1	2022-10-04 05:38:00	Nesim	Turkey-node	/Users/akashyadav/Downloads/Turkey/Turkey-node.shp	POINT	36.8894	37.5892	0.0107527	1	93	0	0	63
494	10	9	10162493842	pharmacy		Üniversite Akgül Eczanesi		128562816	1	2022-11-06 16:45:00	Nesim	Turkey-node	/Users/akashyadav/Downloads/Turkey/Turkey-node.shp	POINT	36.8344	37.5892	0	0	22	0	0	10
495	56	55	10162763527	pharmacy		Aysun Eczanesi		128567210	1	2022-11-06 19:03:00	Nesim	Turkey-node	/Users/akashyadav/Downloads/Turkey/Turkey-node.shp	POINT	36.8895	37.5894	0.0107527	1	93	0	0	63
496	29	28	10162763528	pharmacy		Davarc?o?lu Eczanesi		128567210	1	2022-11-06 19:03:00	Nesim	Turkey-node	/Users/akashyadav/Downloads/Turkey/Turkey-node.shp	POINT	36.8896	37.5894	0.0107527	1	93	0	0	63
497	71	70	10162494621	pharmacy	pharmacy	Demirciler Eczanesi		132727236	2	2023-02-18 19:45:00	Nesim	Turkey-node	/Users/akashyadav/Downloads/Turkey/Turkey-node.shp	POINT	36.9107	37.5896	0.00371747	1	269	0	0	288
498	73	72	10162494230	pharmacy	pharmacy	Sa?ocak Eczanesi		132727236	2	2023-02-18 19:45:00	Nesim	Turkey-node	/Users/akashyadav/Downloads/Turkey/Turkey-node.shp	POINT	36.9109	37.5897	0.00371747	1	269	0	0	288
499	75	74	10162494428	pharmacy	pharmacy	Arzu Eczanesi		132727236	2	2023-02-18 19:45:00	Nesim	Turkey-node	/Users/akashyadav/Downloads/Turkey/Turkey-node.shp	POINT	36.9106	37.5897	0.00371747	1	269	0	0	288
500	98	97	10694533477	pharmacy	pharmacy	Murat Eczanesi		133036537	1	2023-02-26 10:43:00	JoshuaOrais	Turkey-node	/Users/akashyadav/Downloads/Turkey/Turkey-node.shp	POINT	36.9051	37.5901	0.00682594	2	293	8	0.05	160
501	83	82	10692651852	pharmacy	pharmacy	Cocelli Eczanesi		132998443	1	2023-02-25 09:57:00	JoshuaOrais	Turkey-node	/Users/akashyadav/Downloads/Turkey/Turkey-node.shp	POINT	36.8935	37.5909	0	0	129	0	0	62
502	52	51	10162770227	pharmacy		Vural Eczanesi		128567210	1	2022-11-06 19:03:00	Nesim	Turkey-node	/Users/akashyadav/Downloads/Turkey/Turkey-node.shp	POINT	36.8787	37.5911	0	0	68	0		0
503	96	95	10694297521	pharmacy	pharmacy	Tuna Eczanesi		133031198	1	2023-02-26 07:25:00	yvonnepaje	Turkey-node	/Users/akashyadav/Downloads/Turkey/Turkey-node.shp	POINT	36.9259	37.592	0.00350877	1	285	2	0.00724638	276
504	95	94	10694262840	pharmacy	pharmacy	Binevler Eczanesi		133030261	1	2023-02-26 06:33:00	yvonnepaje	Turkey-node	/Users/akashyadav/Downloads/Turkey/Turkey-node.shp	POINT	36.865	37.5925	0.03125	2	64	0	0	36
505	78	77	10677264866	pharmacy	pharmacy	Kahramanmara? Merkez-2		132831003	2	2023-02-21 11:22:00	mueschel	Turkey-node	/Users/akashyadav/Downloads/Turkey/Turkey-node.shp	POINT	36.8833	37.5926	0.00900901	1	111	0	0	39
506	46	45	10162763531	pharmacy		Ya?mur Eczanesi		128567210	1	2022-11-06 19:03:00	Nesim	Turkey-node	/Users/akashyadav/Downloads/Turkey/Turkey-node.shp	POINT	36.8805	37.5927	0	0	68	0	0	39
507	5	4	10074307447	pharmacy	pharmacy			126972158	1	2022-10-04 05:38:00	Nesim	Turkey-node	/Users/akashyadav/Downloads/Turkey/Turkey-node.shp	POINT	36.8809	37.5927	0	0	68	0	0	39
508	72	71	10162494427	pharmacy	pharmacy	Ça?layan Eczanesi		132727236	2	2023-02-18 19:45:00	Nesim	Turkey-node	/Users/akashyadav/Downloads/Turkey/Turkey-node.shp	POINT	36.9121	37.5937	0	0	545	0	0	195
509	50	49	3226059071	pharmacy	pharmacy	Ça?r? Eczanesi		128567210	3	2022-11-06 19:03:00	Nesim	Turkey-node	/Users/akashyadav/Downloads/Turkey/Turkey-node.shp	POINT	36.8828	37.5937	0.00900901	1	111	0	0	39
510	60	59	10162763620	pharmacy		Hüday?o?lu Eczanesi		128567210	1	2022-11-06 19:03:00	Nesim	Turkey-node	/Users/akashyadav/Downloads/Turkey/Turkey-node.shp	POINT	36.8829	37.5938	0.00900901	1	111	0	0	39
511	97	96	10162494229	pharmacy	pharmacy	Kaya Eczanesi		133032951	3	2023-02-26 08:45:00	JoshuaOrais	Turkey-node	/Users/akashyadav/Downloads/Turkey/Turkey-node.shp	POINT	36.9123	37.5939	0	0	545	0	0	195
512	34	33	10162770123	pharmacy		Fakülte Eczanesi		128567210	1	2022-11-06 19:03:00	Nesim	Turkey-node	/Users/akashyadav/Downloads/Turkey/Turkey-node.shp	POINT	36.8829	37.5939	0.00900901	1	111	0	0	39
513	43	42	10162770124	pharmacy		Murat Eczanesi		128567210	1	2022-11-06 19:03:00	Nesim	Turkey-node	/Users/akashyadav/Downloads/Turkey/Turkey-node.shp	POINT	36.8829	37.594	0.00900901	1	111	0	0	39
514	63	62	10162763532	pharmacy		Kar??yaka Eczanesi		128567210	1	2022-11-06 19:03:00	Nesim	Turkey-node	/Users/akashyadav/Downloads/Turkey/Turkey-node.shp	POINT	36.8829	37.5941	0.00900901	1	111	0	0	39
515	74	73	10162487231	pharmacy	pharmacy	Binevler Eczanesi		132727236	2	2023-02-18 19:45:00	Nesim	Turkey-node	/Users/akashyadav/Downloads/Turkey/Turkey-node.shp	POINT	36.8568	37.5942	0	0	76	5	0.116279	43
516	70	69	10162770917	pharmacy	pharmacy	Burcu Eczanesi;Demet Eczanesi		132536220	2	2023-02-14 12:53:00	?dris Nebi YAVUZ	Turkey-node	/Users/akashyadav/Downloads/Turkey/Turkey-node.shp	POINT	36.8829	37.5942	0.00900901	1	111	0	0	39
517	86	85	10162493831	pharmacy	pharmacy	Ceylan Eczanesi		133011976	2	2023-02-25 16:10:00	JoshuaOrais	Turkey-node	/Users/akashyadav/Downloads/Turkey/Turkey-node.shp	POINT	36.9228	37.5943	0	0	469	4	0.0193237	207
518	48	47	10162763533	pharmacy		Filiz Eczanesi		128567210	1	2022-11-06 19:03:00	Nesim	Turkey-node	/Users/akashyadav/Downloads/Turkey/Turkey-node.shp	POINT	36.8829	37.5943	0.00900901	1	111	0	0	39
519	15	14	10162493841	pharmacy		Bolat Eczanesi		128562816	1	2022-11-06 16:45:00	Nesim	Turkey-node	/Users/akashyadav/Downloads/Turkey/Turkey-node.shp	POINT	36.8562	37.5959	0	0	76	5	0.116279	43
520	14	13	10162487233	pharmacy		Alper Eczanesi		128562816	1	2022-11-06 16:45:00	Nesim	Turkey-node	/Users/akashyadav/Downloads/Turkey/Turkey-node.shp	POINT	36.8323	37.596	0	0	83	0	0	37
521	8	7	10162487230	pharmacy		12 ?ubat Eczanesi		128562816	1	2022-11-06 16:45:00	Nesim	Turkey-node	/Users/akashyadav/Downloads/Turkey/Turkey-node.shp	POINT	36.8558	37.596	0	0	76	5	0.116279	43
522	87	86	10693208903	pharmacy	pharmacy	Ozkan Eczanesi		133012142	1	2023-02-25 16:14:00	yvonnepaje	Turkey-node	/Users/akashyadav/Downloads/Turkey/Turkey-node.shp	POINT	36.8346	37.5963	0.0263158	6	228	1	0.00775194	129
523	11	10	10162487232	pharmacy		Üngüt Eczanesi		128562816	1	2022-11-06 16:45:00	Nesim	Turkey-node	/Users/akashyadav/Downloads/Turkey/Turkey-node.shp	POINT	36.8323	37.5964	0	0	83	1	0.00775194	129
524	16	15	10162494235	pharmacy		Ferhat Eczanesi		128562816	1	2022-11-06 16:45:00	Nesim	Turkey-node	/Users/akashyadav/Downloads/Turkey/Turkey-node.shp	POINT	36.8568	37.5973	0	0	79	0	0	43
525	9	8	10162487229	pharmacy		Kaytan Eczanesi		128562816	1	2022-11-06 16:45:00	Nesim	Turkey-node	/Users/akashyadav/Downloads/Turkey/Turkey-node.shp	POINT	36.8865	37.5973	0	0	116	0	0	67
526	102	101	10162493839	pharmacy	pharmacy	Bilge Eczanesi		133503382	3	2023-03-10 05:30:00	Nesim	Turkey-node	/Users/akashyadav/Downloads/Turkey/Turkey-node.shp	POINT	36.8634	37.5978	0.00304878	1	328	5	0.0396825	126
527	12	11	10162493840	pharmacy		Efe Eczanesi		128562816	1	2022-11-06 16:45:00	Nesim	Turkey-node	/Users/akashyadav/Downloads/Turkey/Turkey-node.shp	POINT	36.8553	37.5995	0	0	44	0	0	43
528	20	19	10162494233	pharmacy		Nesibe Eczanesi		128562816	1	2022-11-06 16:45:00	Nesim	Turkey-node	/Users/akashyadav/Downloads/Turkey/Turkey-node.shp	POINT	36.8768	37.5999	0.012605	3	238	0		0
529	22	21	10162494234	pharmacy		Hüsna Eczanesi		128562816	1	2022-11-06 16:45:00	Nesim	Turkey-node	/Users/akashyadav/Downloads/Turkey/Turkey-node.shp	POINT	36.8766	37.5999	0.012605	3	238	2	0.0666667	30
530	7	6	10162493837	pharmacy		Selin Eczanesi		128562816	1	2022-11-06 16:45:00	Nesim	Turkey-node	/Users/akashyadav/Downloads/Turkey/Turkey-node.shp	POINT	36.8765	37.6	0.012605	3	238	2	0.0666667	30
531	18	17	10162493838	pharmacy		Nisan Eczanesi		128562816	1	2022-11-06 16:45:00	Nesim	Turkey-node	/Users/akashyadav/Downloads/Turkey/Turkey-node.shp	POINT	36.8767	37.6	0.012605	3	238	2	0.0666667	30
532	19	18	10162494623	pharmacy		Elmas Eczanesi		128562816	1	2022-11-06 16:45:00	Nesim	Turkey-node	/Users/akashyadav/Downloads/Turkey/Turkey-node.shp	POINT	36.879	37.6023	0	0	54	0		0
