# Supplementary material for: Implementation of remote-sensing models to identify post-disaster health facility damage: Comparative approaches to the 2023 earthquake in Turkey
Source: PLOS Digit Health. 2025 Oct 27;4(10):e0001060. doi: 10.1371/journal.pdig.0001060 (PMC12558478; doi:10.1371/journal.pdig.0001060)
Supplement: S1 File — (ZIP) [file pdig.0001060.s002.zip]

Archive with 5 entries (4 files):
- Geopackages/
- Geopackages/hatay_msft_damage_2_12_2023.gpkg
- __MACOSX/Geopackages/._hatay_msft_damage_2_12_2023.gpkg
- Geopackages/iskenderun_msft_damage_2_12_2023.gpkg
- __MACOSX/Geopackages/._iskenderun_msft_damage_2_12_2023.gpkg
